# Supplementary material for: Metabolomic Profiling Reveals Sex Specific Associations with Chronic Obstructive Pulmonary Disease and Emphysema
Source: Metabolites. 2021 Mar 11;11(3):161. doi: 10.3390/metabo11030161 (PMC7999201; doi:10.3390/metabo11030161)
Supplement: Supplementary file 1 [file metabolites-11-00161-s001.zip]

Archive with 2 entries (2 files):
- Supplement - Metabolomic Sex Differences - 18Feb2021.docx
- Supplementary Tables_22Feb2021.xlsx
