# Supplementary material for: Metabolomic Profiling Reveals Sex Specific Associations with Chronic Obstructive Pulmonary Disease and Emphysema
Source: Metabolites. 2021 Mar 11;11(3):161. doi: 10.3390/metabo11030161 (PMC7999201; doi:10.3390/metabo11030161)
Supplement: Supplementary file 1 [file metabolites-11-00161-s001.zip › Supplementary Tables_22Feb2021.xlsx]

## Sheet: S1  Demographics of COPDGene an
Supplemental Table 1: Demographics of COPDGene and SPIROMICS
Variablea	COPDGene	SPIROMICS	p-valueb
Participants	839	446
Age	67.4 (8.7)	63.5 (8.4)	< 0.0001
Female (%)	405 (48.3)	214 (48.0)	0.9679
NHW (%)	769 (91.7)	354 (79.4)	< 0.0001
BMI	28.9 (6.1)	28.5 (5.2)	0.2777
Current Smokers (%)	199 (23.7)	160 (36.1)	< 0.0001
Smoking Pack Years	44.9 (24.7)	50.8 (31.6)	0.0003
COPD Cases (%)	391 (46.6)	242 (55.6)	0.0027
Percent Emphysemac	7.7 (10.9)a	5.2 (9)b	< 0.0001
amean and (standard deviation) reported unless otherwise specified. NHW: non-Hispanic White; BMI: body mass index. bChi-square tests were performed for binary variables, t-tests were performed for continuous variables. c93.4% of COPDGene and 86% of SPIROMICS had CT data

## Sheet: S2  COPDGene WGCNA and Associat
Supplementary Table S2: COPDGene WGCNA and Association results
Metabolite – metabolite annotation. * indicates compounds that have not been officially confirmed based on a standard, but Metabolon is confident in its identity; ** Indicates a compound for Which a standard is not available, but Metabolon is confident in its identity or the information provided; (#) or [#] indicates a compound that is a structural isomer of another compound in the Metabolon spec…
Metabolite	Module Color	Super Pathway	Sub Pathway	MMblue	MMblack	MMgreen	MMred	MMmagenta	MMpink	MMgreenyellow	MMyellow	MMbrown	MMpurple	MMturquoise	MMgrey	gender Beta	gender SE	gender P	gender FDR	gender signedFDR	age visit Beta	age visit SE	age visit P	age visit FDR	age visit signedFDR	race Beta	race SE	race P	race FDR	race signedFDR	BMI Beta	BMI SE	BMI P	BMI FDR	BMI signedFDR	smoking status Beta	smoking status SE	smoking status P	smoking status FDR	smoking status signedFDR	smoking pack years Beta	smoking pack years SE	smoking pack years P	smoking pack years FDR	smoking pack years signedFDR	COPD Beta	COPD SE	COPD P	COPD FDR
(14 or 15)-methylpalmitate (a17:0 or i17:0)	blue	Lipid	Fatty Acid, Branched	0.842708	0.126971	0.125695	0.279548	-0.0332595	0.0608915	0.0139241	-0.0731214	-0.142895	-0.0561774	-0.0836233	-0.0710239	0.360445	0.0697896	3.01663e-07	1.61373e-06	5.79217	0.00351594	0.0044714	0.431905	0.539882	0.267701	-0.417756	0.13239	0.00166001	0.00794092	-2.10013	0.00567626	0.0056326	0.313867	0.439856	0.35669	0.030629	0.0899256	0.733488	0.860638	0.0651796	0.00182531	0.00149337	0.221948	0.540116	0.267513	0.0566045	0.0769011	0.461897	0.671531
(16 or 17)-methylstearate (a19:0 or i19:0)	blue	Lipid	Fatty Acid, Branched	0.799331	0.110577	0.129566	0.228514	0.0156774	0.0645311	-0.0502179	-0.11801	-0.0969482	-0.072161	-0.102837	-0.0425551	0.226876	0.0704282	0.00132543	0.00380057	2.42015	-0.00119898	0.00451232	0.790526	0.84487	-0.0732104	-0.0978001	0.133601	0.464357	0.617358	-0.209463	0.00241559	0.00568414	0.670968	0.771272	0.112792	0.0386677	0.0907485	0.670147	0.825321	0.0833773	0.00119364	0.00150703	0.428559	0.715962	0.14511	0.076615	0.0775846	0.323684	0.552428
(2,4 or 2,5)-dimethylphenol sulfate	yellow	Xenobiotics	Food Component/Plant	-0.0666617	0.0668212	0.0807832	-0.0358134	0.137997	-0.0653749	-0.214863	0.17818	-0.0301492	-0.0850814	-0.015436	0.00477682	-0.0382884	0.0580459	0.509679	0.608059	-0.216055	-0.00427027	0.00371898	0.251202	0.344754	-0.462491	0.138891	0.110112	0.207533	0.355413	0.449267	-0.00662295	0.00468478	0.157821	0.256347	-0.591172	1.29831	0.0747935	8.08253e-58	4.02106e-55	54.3957	0.00174526	0.00124207	0.16036	0.461152	0.336156	-0.119355	0.0638472	0.0619223	0.215429
(N(1) + N(8))-acetylspermidine	turquoise	Amino Acid	Polyamine Metabolism	0.0589488	-0.193944	-0.216861	-0.143116	0.105869	0.25756	0.0879676	0.0750882	0.12899	0.204548	0.417437	-0.0402661	-0.561077	0.0684186	9.05359e-16	1.58041e-14	-13.8012	0.0207285	0.00438356	2.65451e-06	1.34073e-05	4.87266	0.0131765	0.129789	0.919161	0.957764	0.0187413	-0.00996097	0.00552194	0.0716113	0.139439	-0.855617	0.17296	0.088159	0.0501069	0.195712	0.708383	-0.000533846	0.00146403	0.715471	0.879666	-0.0556823	0.286689	0.0747548	0.000135052	0.00559903
(R)-3-hydroxybutyrylcarnitine	blue	Lipid	Fatty Acid Metabolism (Acyl Carnitine, Hydroxy)	0.593648	0.126089	-0.10211	0.0290348	0.0959616	0.0278677	-0.0356666	-0.091041	0.0835274	0.0354679	0.193322	-0.0411627	0.0143894	0.0693221	0.835614	0.886661	0.0522423	0.0148726	0.00444145	0.000848817	0.00247675	2.60612	-0.103062	0.131503	0.433425	0.591574	-0.227991	0.0207225	0.00559487	0.000226417	0.00107792	2.96741	0.0902816	0.0893232	0.312441	0.574637	0.240607	0.00229985	0.00148336	0.12142	0.411825	0.385287	0.109033	0.0763171	0.153472	0.355127
(S)-3-hydroxybutyrylcarnitine	blue	Lipid	Fatty Acid Metabolism (Acyl Carnitine, Hydroxy)	0.482613	0.100636	-0.21833	-0.0415662	-0.0156446	0.00703682	0.0613357	0.0314809	0.141878	0.202754	0.391464	-0.0501042	0.101067	0.0682189	0.138849	0.221047	0.655515	0.0294245	0.00437076	3.11866e-11	3.65067e-10	9.43763	-0.292173	0.12941	0.0242219	0.0704702	-1.15199	0.0201732	0.00550583	0.0002641	0.00122794	2.91082	0.113837	0.0879017	0.195661	0.446233	0.350439	0.00217895	0.00145975	0.1359	0.433398	0.363113	0.0788614	0.075145	0.294274	0.519763
1-(1-enyl-palmitoyl)-2-arachidonoyl-GPC (P-16:0/20:4)*	green	Lipid	Plasmalogen	0.0243983	-0.0719381	0.174857	0.162618	0.00777683	0.0528452	-0.0742748	-0.0605692	0.0232769	-0.0119748	-0.105103	0.0952944	-0.0526711	0.0699171	0.451462	0.550495	-0.259246	-0.0126207	0.00447957	0.0049565	0.0118551	-1.9261	0.957468	0.132632	1.18379e-12	1.07079e-10	9.9703	-0.0184249	0.00564288	0.00113887	0.00421253	-2.37546	-0.125376	0.0900898	0.164392	0.412572	-0.3845	0.00232141	0.00149609	0.121127	0.411825	0.385287	0.152555	0.0768844	0.0475615	0.184858
1-(1-enyl-palmitoyl)-2-arachidonoyl-GPE (P-16:0/20:4)*	green	Lipid	Plasmalogen	0.0102143	0.18942	0.343857	0.185871	0.0147863	-0.0550601	0.0359549	-0.0376523	0.221025	0.0609351	-0.0439254	0.0487555	0.0415811	0.0705005	0.555486	0.648719	0.187943	-0.0111723	0.00451695	0.0135817	0.0285101	-1.545	0.782645	0.133738	6.98583e-09	1.85975e-07	6.73054	0.00824943	0.00568997	0.147487	0.242205	0.615818	-0.171411	0.0908416	0.0595197	0.222011	-0.653625	-5.63599e-05	0.00150858	0.970207	0.986355	-0.00596681	-0.0692308	0.0776726	0.373019	0.600573
1-(1-enyl-palmitoyl)-2-linoleoyl-GPC (P-16:0/18:2)*	red	Lipid	Plasmalogen	0.00372489	-0.297312	0.397183	0.37398	-0.0656659	0.0247605	0.0761414	0.0845822	-0.121803	-0.0390432	-0.144321	0.0952572	0.164242	0.0680921	0.0160786	0.035007	1.45585	-0.0179072	0.00436264	4.44908e-05	0.000177785	-3.75011	0.37621	0.12917	0.00368132	0.015136	1.81999	-0.042647	0.0054956	2.48903e-14	1.37588e-12	-11.8614	-0.173688	0.0877383	0.0480773	0.194459	-0.711172	-0.000182785	0.00145704	0.900198	0.956963	-0.0191049	0.0203145	0.0750519	0.78671	0.883239
1-(1-enyl-palmitoyl)-2-linoleoyl-GPE (P-16:0/18:2)*	green	Lipid	Plasmalogen	-0.0822942	-0.0378089	0.307262	0.183233	-0.0608363	-0.0902626	0.10759	0.0742069	0.114052	0.0977904	0.0154377	0.0674422	0.0976531	0.0712414	0.170828	0.257927	0.588503	-0.0144634	0.00456441	0.00158719	0.00431491	-2.36503	0.121871	0.135144	0.36743	0.525415	0.279498	-7.82519e-05	0.00574977	0.989145	0.990529	-0.00413273	-0.128866	0.0917962	0.160745	0.406974	-0.390433	0.00104584	0.00152443	0.492873	0.764172	0.116809	-0.0343757	0.0785174	0.661638	0.816787
1-(1-enyl-palmitoyl)-2-oleoyl-GPC (P-16:0/18:1)*	red	Lipid	Plasmalogen	0.140827	-0.413314	0.328957	0.446543	-0.152792	0.0228423	0.107922	0.109689	-0.256782	-0.0389153	-0.0877352	0.0907684	0.352659	0.0639744	4.72453e-08	2.81491e-07	6.55053	0.00568216	0.00409882	0.166031	0.247365	0.606662	0.233016	0.121359	0.0551926	0.133745	0.873722	-0.0630953	0.00516327	1.07102e-31	5.32833e-29	-28.2734	-0.0271227	0.0824326	0.742217	0.86375	-0.0636121	0.000145291	0.00136893	0.915501	0.965183	0.0153902	0.137039	0.0703557	0.0517762	0.194278
1-(1-enyl-palmitoyl)-2-oleoyl-GPE (P-16:0/18:1)*	green	Lipid	Plasmalogen	0.0169071	0.0949985	0.484763	0.209062	-0.0204906	-0.0519379	0.082018	0.0278601	0.137392	0.00479486	-0.0233128	0.0708336	0.105444	0.0719798	0.143324	0.226361	0.645198	-0.0193454	0.00461173	3.02482e-05	0.000125404	-3.90169	-0.00268356	0.136545	0.984325	0.993595	-0.00279068	-0.0119748	0.00580937	0.0395854	0.0848867	-1.07116	-0.0767219	0.0927477	0.408355	0.658531	-0.181424	0.000483725	0.00154023	0.753555	0.904447	0.0436168	0.042175	0.079327	0.595104	0.760868
1-(1-enyl-palmitoyl)-2-palmitoleoyl-GPC (P-16:0/16:1)*	red	Lipid	Plasmalogen	0.127119	-0.346087	0.312939	0.377062	-0.124706	0.00423658	0.0447906	0.0176896	-0.207272	-0.0910084	-0.0249519	0.149187	0.433822	0.0676163	2.34963e-10	1.98126e-09	8.70306	-0.00296662	0.00433216	0.493667	0.599023	-0.222556	0.121257	0.128267	0.344756	0.508951	0.293324	-0.0346291	0.00545719	3.64044e-10	7.10243e-09	-8.14859	0.116906	0.0871252	0.180024	0.429555	0.366982	0.001428	0.00144686	0.323948	0.637012	0.195852	0.253763	0.0740078	0.000636016	0.0123113
1-(1-enyl-palmitoyl)-2-palmitoyl-GPC (P-16:0/16:0)*	red	Lipid	Plasmalogen	0.107649	-0.356954	0.20918	0.366901	-0.0286158	0.0872802	0.0278619	0.03169	-0.133316	-0.0300288	-0.0205321	0.103676	0.00171046	0.0686789	0.980137	0.982111	0.00783958	-0.0013713	0.00440024	0.755391	0.817002	-0.0877769	0.398528	0.130283	0.00229257	0.0104638	1.98031	-0.0396325	0.00554296	1.90341e-12	6.10934e-11	-10.214	-0.0463067	0.0884944	0.600924	0.779087	-0.108414	0.000944892	0.0014696	0.520428	0.778686	0.108638	0.178474	0.0754478	0.0182337	0.10487
1-(1-enyl-palmitoyl)-GPC (P-16:0)*	green	Lipid	Lysoplasmalogen	-0.0867078	-0.0160906	0.703577	0.404662	-0.0737649	0.066394	0.104582	0.0410816	-0.158785	-0.0841989	-0.0900767	0.058747	0.141186	0.068132	0.0385507	0.0753117	1.12314	-0.0110711	0.0043652	0.0113881	0.0247406	-1.60659	0.332419	0.129245	0.0102844	0.0345708	1.46129	-0.0372676	0.00549882	2.31987e-11	5.49588e-10	-9.25996	-0.089931	0.0877898	0.305949	0.566786	-0.246581	-0.00118181	0.0014579	0.417814	0.709428	-0.149092	0.0784406	0.0750498	0.296244	0.520782
1-(1-enyl-palmitoyl)-GPE (P-16:0)*	green	Lipid	Lysoplasmalogen	-0.0561455	0.0732638	0.65264	0.313817	-0.0658162	0.0120765	0.13911	-0.0270652	-0.0323997	0.026687	-0.00646926	0.0445532	0.156415	0.0683139	0.0222917	0.0458269	1.33888	-0.00668011	0.00437685	0.127332	0.197852	-0.70366	0.510335	0.129591	8.90396e-05	0.00067117	3.17317	-0.0169751	0.0055135	0.00214656	0.00714771	-2.14583	-0.157226	0.0880241	0.0744371	0.259877	-0.585232	-0.00112409	0.00146179	0.442122	0.722351	-0.141252	0.0360414	0.0752893	0.632274	0.792334
1-(1-enyl-stearoyl)-2-arachidonoyl-GPE (P-18:0/20:4)*	green	Lipid	Plasmalogen	0.073851	0.14781	0.383231	0.263238	-0.0322446	-0.0528	-0.0289985	-0.023703	0.141377	0.0799317	-0.0737159	0.0318617	0.0837168	0.0713905	0.241268	0.335282	0.47459	-0.00581988	0.00457397	0.20359	0.291471	-0.535405	0.613283	0.135427	6.80914e-06	7.13168e-05	4.14681	-0.00871194	0.0057618	0.13091	0.222922	-0.651846	-0.0548765	0.0919883	0.550964	0.751578	-0.124026	0.000374945	0.00152762	0.806174	0.927668	0.0326074	0.0617194	0.0786616	0.432902	0.648081
1-(1-enyl-stearoyl)-2-linoleoyl-GPE (P-18:0/18:2)*	green	Lipid	Plasmalogen	0.0225216	0.0719601	0.512054	0.323844	-0.0675846	-0.104243	0.0642465	0.10275	0.0363385	0.0629316	-0.0313451	0.0868123	0.182901	0.0716303	0.0108454	0.0248644	1.60442	-0.0172959	0.00458934	0.000175698	0.000607011	-3.2168	-0.109295	0.135882	0.421431	0.58078	-0.235988	-0.0248019	0.00578116	1.99595e-05	0.000122591	-3.91154	-0.00221372	0.0922974	0.980871	0.990403	-0.00418795	0.00138621	0.00153275	0.36605	0.669521	0.174236	0.0622481	0.0789257	0.430517	0.6461
1-(1-enyl-stearoyl)-2-oleoyl-GPE (P-18:0/18:1)	green	Lipid	Plasmalogen	0.0788235	0.105847	0.468763	0.228419	-0.0625901	-0.0651866	0.0623475	0.0453874	0.103542	0.0392027	-0.00985703	0.0792271	0.0693165	0.0720923	0.336582	0.433584	0.362927	-0.0117525	0.00461893	0.0111257	0.0242765	-1.61481	-0.109176	0.136758	0.424914	0.582355	-0.234812	-0.0211204	0.00581844	0.00030089	0.00137966	-2.86023	0.0125969	0.0928926	0.892165	0.950348	0.0221174	0.000778692	0.00154264	0.613848	0.838981	0.0762477	0.120827	0.0793535	0.12823	0.316575
1-(1-enyl-stearoyl)-GPE (P-18:0)*	green	Lipid	Lysoplasmalogen	-0.0296449	0.0378617	0.65431	0.352183	-0.0946183	-0.0134772	0.102128	0.00800638	-0.0559656	0.0659859	-0.0227804	0.0376492	0.0892385	0.0683035	0.191745	0.278946	0.554479	0.000846693	0.00437619	0.846633	0.879331	0.0558475	0.451419	0.129571	0.000519927	0.00307933	2.51154	-0.0350925	0.00551266	3.21151e-10	6.3909e-09	-8.19444	-0.0516916	0.0880107	0.55714	0.753082	-0.123158	-0.0016037	0.00146157	0.272852	0.585103	-0.232767	0.114587	0.075183	0.127864	0.316575
1-arachidonoyl-GPC* (20:4)*	green	Lipid	Lysophospholipid	0.080494	0.155367	0.554562	0.241002	-0.0273265	0.0333672	-0.00964703	-0.047241	-0.0975915	-0.0413136	-0.109145	-0.037602	0.0982046	0.0680508	0.149368	0.23368	0.631378	-0.0014049	0.00435999	0.747362	0.813595	-0.0895918	0.429123	0.129091	0.000925662	0.00482217	2.31676	-0.0185284	0.00549226	0.000776467	0.00312787	-2.50475	-0.0146202	0.0876851	0.867619	0.940786	-0.0265093	0.000770042	0.00145616	0.597073	0.82742	0.0822738	0.185213	0.0747333	0.0133984	0.0843758
1-arachidonoyl-GPE (20:4n6)*	green	Lipid	Lysophospholipid	0.222758	0.406529	0.63686	0.191808	0.06451	0.0203949	-0.131658	0.00171148	0.00491301	-0.11186	-0.0767723	0.000126159	0.0326204	0.0686577	0.634829	0.723545	0.140534	-0.0127752	0.00439888	0.00377984	0.0092944	-2.03178	0.10062	0.130243	0.440005	0.597278	0.223823	-0.0207162	0.00554124	0.000197785	0.000964687	-3.01561	0.148363	0.0884671	0.0939119	0.299073	0.524223	0.00271312	0.00146915	0.0651419	0.307801	0.51173	0.071252	0.0756382	0.346462	0.570744
1-arachidonoyl-GPI* (20:4)*	green	Lipid	Lysophospholipid	0.265781	0.2678	0.442005	0.127893	0.00741279	-0.173113	-0.0474449	-0.0795959	-0.0334478	0.0228698	0.00774801	0.0287105	0.31786	0.0693987	5.35753e-06	2.42744e-05	4.61485	-0.00246424	0.00444636	0.57958	0.678538	-0.168426	0.286607	0.131648	0.0297569	0.0831688	1.08004	0.00853758	0.00560105	0.127819	0.219655	0.658259	-0.120026	0.0894219	0.179883	0.429555	-0.366982	0.00329537	0.001485	0.0267495	0.198625	0.701966	0.310525	0.0757314	4.53164e-05	0.00265234
1-arachidonylglycerol (20:4)	green	Lipid	Monoacylglycerol	0.289857	0.262436	0.414027	0.253909	-0.118956	-0.15999	0.07595	-0.0956285	-0.114807	0.0261714	-0.0128981	-0.0696396	0.508296	0.0660427	3.97072e-14	5.8101e-13	12.2358	0.00579915	0.00423134	0.170894	0.252437	0.597846	0.23818	0.125282	0.0576289	0.136681	0.864292	0.00656899	0.00533019	0.218144	0.329368	0.482318	-0.166919	0.0850977	0.050155	0.195712	-0.708383	0.00181576	0.00141319	0.199197	0.512147	0.290605	0.241053	0.0723132	0.000895781	0.0150001
1-carboxyethylisoleucine	brown	Amino Acid	Leucine, Isoleucine and Valine Metabolism	-0.311052	0.351073	-0.064471	-0.243697	0.113162	-0.0698487	0.0343706	0.0598932	0.649613	0.228293	0.445511	0.0335847	-0.199165	0.0690659	0.00403207	0.0103667	-1.98436	0.0177652	0.00442503	6.49081e-05	0.000250324	3.6015	0.0912739	0.131017	0.486213	0.634884	0.197306	0.0304983	0.00557419	5.91591e-08	6.92509e-07	6.15957	-0.0425892	0.088993	0.632372	0.801541	-0.0960741	0.000552465	0.00147788	0.708631	0.879653	0.0556888	-0.147261	0.0759565	0.0528711	0.194532
1-carboxyethylleucine	brown	Amino Acid	Leucine, Isoleucine and Valine Metabolism	-0.24806	0.372718	-0.0886697	-0.216629	0.158606	-0.0244416	0.0517682	0.164673	0.68509	0.165713	0.40429	0.0198116	-0.286935	0.0683944	3.0185e-05	0.000116864	-3.93232	0.0111398	0.00438201	0.0111973	0.0243792	1.61298	-0.127084	0.129743	0.327616	0.49093	-0.30898	0.0339426	0.00551999	1.21048e-09	2.0414e-08	7.69007	-0.0877191	0.0881278	0.31985	0.578602	-0.23762	-0.000296298	0.00146351	0.839609	0.935402	-0.0290015	-0.184424	0.0751157	0.0142849	0.087342
1-carboxyethylphenylalanine	brown	Amino Acid	Phenylalanine Metabolism	-0.324966	0.302737	-0.124803	-0.23557	0.0830146	-0.0409768	0.0253078	0.115811	0.574692	0.277004	0.501497	0.0358586	-0.16898	0.0679237	0.013049	0.0292428	-1.53398	0.0206585	0.00435185	2.43026e-06	1.23583e-05	4.90804	0.0138513	0.12885	0.914419	0.956726	0.0192123	0.0325663	0.00548201	4.17557e-09	6.59475e-08	7.1808	-0.0931688	0.0875214	0.2874	0.548733	-0.260639	0.00128091	0.00145344	0.378414	0.674227	0.171194	-0.140736	0.0747099	0.0599464	0.212266
1-carboxyethyltyrosine	brown	Amino Acid	Tyrosine Metabolism	-0.205935	0.222428	-0.0907422	-0.194879	0.0839044	-0.0229993	0.00143436	0.044092	0.484617	0.217933	0.369752	0.000723708	-0.195755	0.0697087	0.005099	0.0126207	-1.89892	0.0113154	0.00446622	0.0114743	0.0247656	1.60615	0.0160629	0.132236	0.903347	0.952151	0.0212941	0.0222761	0.00562607	8.15645e-05	0.0004294	3.36714	-0.0643311	0.0898213	0.474062	0.696089	-0.157335	0.00109674	0.00149163	0.462389	0.743259	0.12886	-0.128054	0.0767083	0.0954232	0.276006
1-carboxyethylvaline	brown	Amino Acid	Leucine, Isoleucine and Valine Metabolism	-0.262301	0.392754	-0.0729451	-0.223027	0.0944064	-0.0544797	0.116859	0.0618048	0.604719	0.227619	0.466809	0.00973159	-0.158317	0.0678089	0.0197937	0.0417262	-1.37959	0.0192531	0.0043445	1.06082e-05	4.81973e-05	4.31698	0.0373455	0.128632	0.771639	0.855942	0.0675554	0.0369413	0.00547274	2.77424e-11	6.27357e-10	9.20249	-0.0928961	0.0873734	0.287997	0.548733	-0.260639	0.000384988	0.00145098	0.790822	0.920582	0.0359376	-0.168936	0.0745124	0.0236333	0.124162
1-lignoceroyl-GPC (24:0)	green	Lipid	Lysophospholipid	0.0419336	0.0502929	0.555798	0.34405	-0.0835407	0.0312723	0.100338	0.0968731	-0.108675	-0.131181	-0.142497	0.0391559	0.266451	0.0676263	8.83173e-05	0.000313842	3.50329	-0.00694315	0.0043328	0.109434	0.172562	-0.763055	-0.197963	0.128286	0.123179	0.236609	-0.625969	-0.0459763	0.005458	1.59689e-16	1.32409e-14	-13.8781	-0.0829138	0.0871382	0.341617	0.598431	-0.222986	-0.00414816	0.00144708	0.00425429	0.0863881	-1.06355	-0.157373	0.0743411	0.0345658	0.15354
1-linolenoyl-GPC (18:3)*	green	Lipid	Lysophospholipid	-0.0506983	0.194963	0.805782	0.221267	-0.043062	-0.0431052	0.0668079	-0.0214024	-0.0776329	-0.187343	-0.116391	0.0935093	0.276042	0.068412	5.96461e-05	0.000216598	3.66435	-0.0175328	0.00438314	6.89811e-05	0.000263985	-3.57842	-0.0773836	0.129777	0.551149	0.692489	-0.159587	-0.0243775	0.00552141	1.14308e-05	7.74687e-05	-4.11087	-0.0874295	0.0881505	0.321574	0.578602	-0.23762	-0.0019059	0.00146389	0.193296	0.502165	-0.299153	-0.0974521	0.0753318	0.196151	0.408801
1-linoleoyl-2-arachidonoyl-GPC (18:2/20:4n6)*	green	Lipid	Phosphatidylcholine (PC)	0.143914	0.28315	0.672287	0.406159	-0.087999	-0.0076068	0.0764985	0.0241349	-0.0546456	-0.135107	-0.221942	0.0179616	0.406868	0.0688541	5.01725e-09	3.56583e-08	7.44784	-0.00977245	0.00441146	0.0270145	0.0512965	-1.28991	0.111771	0.130615	0.392395	0.551459	0.258487	-0.0297931	0.0055571	1.07181e-07	1.21931e-06	-5.91389	-0.0494874	0.0887202	0.577137	0.765445	-0.116086	-0.00255622	0.00147335	0.0831165	0.350998	-0.454695	-0.102593	0.0758115	0.17634	0.388509
1-linoleoyl-2-linolenoyl-GPC (18:2/18:3)*	green	Lipid	Phosphatidylcholine (PC)	-0.00615018	0.165975	0.609447	0.378358	-0.167821	-0.0959988	0.176085	0.0829306	-0.0540121	-0.0926336	-0.0731829	0.0962731	0.50464	0.0668425	1.14965e-13	1.54581e-12	11.8108	-0.00100204	0.00428258	0.815059	0.861753	-0.064617	-0.0912547	0.126799	0.471925	0.623593	-0.205099	-0.0298415	0.00539474	4.25437e-08	5.16231e-07	-6.28716	-0.129553	0.0861281	0.132914	0.355509	-0.44915	-0.00388808	0.0014303	0.00669743	0.104124	-0.982449	-0.202022	0.0733429	0.00600714	0.0466961
1-linoleoyl-GPC (18:2)	green	Lipid	Lysophospholipid	-0.0511176	0.0390363	0.732644	0.293704	-0.0164007	-0.0392125	0.095667	0.129657	-0.0636942	-0.0962942	-0.113609	0.10097	0.0490169	0.0676161	0.4687	0.569421	0.244566	-0.0148088	0.00433214	0.000660672	0.00196817	-2.70594	-0.077944	0.128267	0.543572	0.686104	-0.16361	-0.0368866	0.00545718	2.61187e-11	6.04375e-10	-9.21869	-0.0490626	0.0871249	0.573499	0.762876	-0.117546	-0.00173181	0.00144686	0.23167	0.551463	-0.258483	-0.0215823	0.0745267	0.772202	0.87478
1-linoleoyl-GPE (18:2)*	green	Lipid	Lysophospholipid	-0.0563808	0.311396	0.691023	0.166687	0.0219223	-0.0753018	0.0097372	0.138288	0.0613195	-0.129502	-0.0391034	0.102481	0.0512846	0.069864	0.463117	0.563327	0.249239	-0.0197965	0.00447617	1.10464e-05	4.99599e-05	-4.30138	-0.443359	0.132531	0.00085875	0.00456236	-2.34081	-0.0253073	0.0056386	8.19608e-06	5.99337e-05	-4.22233	0.0593835	0.0900214	0.509655	0.723405	0.140619	-0.000451279	0.00149496	0.762829	0.908238	-0.0418001	-0.131794	0.0768721	0.086819	0.263369
1-linoleoyl-GPG (18:2)*	black	Lipid	Lysophospholipid	0.0338197	0.290884	0.2968	0.0193065	0.0475339	0.040594	0.0405008	0.017854	0.206839	0.0529572	0.150224	0.128968	0.146015	0.0704807	0.038602	0.0753117	1.12314	-0.00295639	0.00451568	0.512846	0.619274	-0.208117	0.1155	0.133701	0.387908	0.545924	0.262868	0.0157983	0.00568838	0.00560501	0.0162122	1.79016	-0.235345	0.0908161	0.00972528	0.0686287	-1.16349	-0.000169161	0.00150815	0.91072	0.964007	-0.0159198	-0.16001	0.0774891	0.039239	0.164045
1-linoleoyl-GPI* (18:2)*	green	Lipid	Lysophospholipid	0.143373	0.205212	0.524304	0.109467	0.00694222	-0.210591	-0.061516	-0.0899516	-0.0510485	-0.0894887	-0.0216774	0.115871	0.389507	0.0697027	3.1135e-08	1.92418e-07	6.71575	-0.0148634	0.00446584	0.00091244	0.00264687	-2.57727	0.45046	0.132225	0.000688989	0.00389514	2.40948	0.00114093	0.00562559	0.839333	0.895108	0.0481243	0.00145103	0.0898137	0.987114	0.993102	0.00300598	0.00137337	0.00149151	0.357425	0.662877	0.178567	0.0509317	0.0768102	0.50746	0.701282
1-linoleoylglycerol (18:2)	black	Lipid	Monoacylglycerol	0.198564	0.504247	0.299553	0.142055	-0.0533715	-0.174617	0.123343	0.0345432	0.051852	0.101894	0.0953101	-0.0816326	0.285517	0.0664383	1.93236e-05	7.81583e-05	4.10702	0.00572012	0.00425668	0.179381	0.262863	0.580271	-0.228391	0.126032	0.070323	0.160485	-0.794566	0.0243024	0.00536212	6.69315e-06	5.04522e-05	4.29712	-0.0853593	0.0856073	0.319005	0.578602	-0.23762	0.00129453	0.00142165	0.36278	0.667843	0.175326	0.0909558	0.0731641	0.214154	0.433979
1-methyl-4-imidazoleacetate	turquoise	Amino Acid	Histidine Metabolism	0.0791908	0.0977519	-0.0308027	0.020105	-0.114019	0.000676052	0.15856	0.0754599	0.18511	0.260019	0.545808	0.0288651	0.19672	0.0689839	0.00445694	0.0112406	1.94921	0.0331176	0.00441978	1.7247e-13	3.30014e-12	11.4815	-0.15231	0.130861	0.244799	0.396057	-0.402242	0.00259152	0.00556757	0.641719	0.756719	0.121065	0.151893	0.0888874	0.0878567	0.284747	0.54554	0.00141391	0.00147613	0.338416	0.650047	0.187055	-0.000937604	0.0760382	0.990165	0.99718
1-methyladenosine	turquoise	Nucleotide	Purine Metabolism, Adenine containing	0.113733	0.139391	-0.0934627	-0.0687199	0.0979203	0.338699	0.000565948	0.0480554	0.176735	0.295739	0.610944	-0.0300684	-0.110251	0.0701279	0.116299	0.191269	-0.718355	0.0207322	0.00449308	4.56858e-06	2.21743e-05	4.65415	0.191544	0.133032	0.15029	0.274887	0.560846	0.0207286	0.0056599	0.000265731	0.00122978	2.91017	0.10527	0.0903615	0.244357	0.504389	0.297234	0.00190014	0.0015006	0.205779	0.522321	0.282063	0.0545027	0.077276	0.480822	0.686379
1-methylhistidine	turquoise	Amino Acid	Histidine Metabolism	0.0916575	0.139977	0.00361428	0.0099771	0.0577637	0.0888816	0.192866	0.136494	0.407208	0.34903	0.660635	0.0252714	0.0644183	0.0680098	0.343817	0.441417	0.355151	0.0337932	0.00435737	2.57845e-14	5.83082e-13	12.2343	0.517514	0.129014	6.58294e-05	0.000511721	3.29097	0.0071452	0.00548895	0.193366	0.301094	0.521298	-0.0924662	0.0876322	0.291658	0.552761	-0.257462	-0.0024262	0.00145528	0.0958578	0.374033	-0.42709	-0.0117586	0.0749633	0.875395	0.944705
1-methylnicotinamide	greenyellow	Cofactors and Vitamins	Nicotinate and Nicotinamide Metabolism	0.0573181	-5.6911e-05	-0.014379	0.0601729	-0.0350731	0.126109	0.477691	0.106032	-0.00355261	0.00204784	0.102882	-0.0138159	0.0744506	0.0713073	0.296752	0.396659	0.401583	0.0089336	0.00456864	0.0508689	0.0891101	1.05007	-0.147606	0.135269	0.2755	0.434426	-0.362084	-0.00677306	0.00575509	0.23958	0.353158	-0.45203	-0.0837222	0.0918812	0.362454	0.621532	-0.206536	-0.00545676	0.00152584	0.000368752	0.0312027	-1.50581	-0.130536	0.0784683	0.0965791	0.276285
1-methylxanthine	yellow	Xenobiotics	Xanthine Metabolism	0.0174009	-0.0531685	0.0690659	0.10946	0.00106386	-0.0710887	-0.0352961	0.568841	-0.0967499	0.0100936	-0.0749207	-0.0659011	-0.129073	0.0680816	0.0583267	0.107672	-0.967898	-0.00871818	0.00436197	0.0459688	0.0817366	-1.08758	-0.793309	0.12915	1.25866e-09	4.03988e-08	-7.39363	-0.0194863	0.00549475	0.000412498	0.00180015	-2.74469	0.408063	0.0877248	3.83106e-06	0.000158177	3.80086	0.00281121	0.00145682	0.0539853	0.272667	0.564367	0.031863	0.0750355	0.67121	0.819453
1-myristoyl-2-arachidonoyl-GPC (14:0/20:4)*	green	Lipid	Phosphatidylcholine (PC)	0.142194	0.466505	0.597253	0.34665	-0.100455	-0.0552149	0.0294403	-0.0664397	-0.0150008	-0.16546	-0.184721	-0.0384379	0.669439	0.0657903	5.35092e-23	1.61338e-21	20.7923	-0.00993971	0.00421517	0.0186007	0.0376939	-1.42373	-0.235272	0.124803	0.05976	0.137961	-0.860244	0.00302493	0.00530982	0.569045	0.690487	0.160845	0.00864085	0.0847724	0.918837	0.955322	0.0198504	-0.00149563	0.00140779	0.288363	0.597392	-0.22374	-0.117274	0.0724035	0.10567	0.287272
1-myristoyl-2-palmitoyl-GPC (14:0/16:0)	green	Lipid	Phosphatidylcholine (PC)	-0.00119062	0.357563	0.494082	0.133705	-0.0694338	-0.0730501	0.0430655	-0.0365515	0.0120999	-0.141721	-0.0779138	0.0468224	0.335613	0.0704659	2.25314e-06	1.06756e-05	4.97161	-0.0165743	0.00451473	0.000256887	0.000835303	-3.07816	-0.572827	0.133673	2.03889e-05	0.000187842	-3.72621	-0.000278668	0.00568718	0.960932	0.969703	-0.0133614	-0.0256602	0.0907969	0.777546	0.889262	-0.0509702	-0.000807602	0.00150784	0.592376	0.826906	-0.0825441	-0.150715	0.0774951	0.0521329	0.194278
1-oleoyl-2-arachidonoyl-GPE (18:1/20:4)*	black	Lipid	Phosphatidylethanolamine (PE)	0.0643215	0.560363	0.228638	0.0155318	0.00249392	-0.0387061	-0.0729921	0.029076	0.140147	0.0955518	0.137847	-0.0539298	0.211625	0.0685971	0.00210271	0.00574779	2.2405	0.00416008	0.004395	0.344144	0.447613	0.349098	0.186723	0.130128	0.151686	0.276423	0.558425	-0.00363589	0.00553635	0.511537	0.637818	-0.195303	0.274071	0.088389	0.00199562	0.023651	1.62615	0.00244915	0.00146785	0.0955878	0.374033	0.42709	-0.0861645	0.0755526	0.254425	0.483117
1-oleoyl-2-docosahexaenoyl-GPC (18:1/22:6)*	black	Lipid	Phosphatidylcholine (PC)	0.0808316	0.0598082	0.0470936	0.273407	-0.232727	-0.0605703	0.268444	0.116428	-0.102586	0.117548	0.0286798	-0.036167	0.402636	0.0673721	3.38606e-09	2.44139e-08	7.61236	0.034508	0.00431651	4.35421e-15	1.03153e-13	12.9865	-0.0899948	0.127804	0.481528	0.632085	-0.199224	-0.0175454	0.00543748	0.00130111	0.00474215	-2.32403	-0.0645889	0.0868105	0.457074	0.685956	-0.163704	-0.00291779	0.00144164	0.0432955	0.250656	-0.600922	-0.0531487	0.0742386	0.474244	0.679932
1-oleoyl-2-docosahexaenoyl-GPE (18:1/22:6)*	black	Lipid	Phosphatidylethanolamine (PE)	0.088819	0.476263	0.0619477	0.0255321	-0.0947921	-0.0783345	0.188917	0.0505176	0.184584	0.117422	0.184282	-0.0711826	0.32673	0.0675192	1.5552e-06	7.43955e-06	5.12845	0.0219152	0.00432593	5.00882e-07	2.91373e-06	5.53555	-0.0851538	0.128083	0.506342	0.651759	-0.185913	0.00662796	0.00544935	0.224223	0.336503	0.473011	-0.0985508	0.0870001	0.257639	0.518929	-0.284892	-0.000422727	0.00144478	0.76991	0.910892	-0.0405331	-0.217608	0.0740389	0.00338304	0.0361828
1-oleoyl-2-linoleoyl-GPE (18:1/18:2)*	black	Lipid	Phosphatidylethanolamine (PE)	-0.180148	0.548377	0.354252	0.00315783	0.0289101	-0.144174	0.0332705	0.139888	0.271305	0.0442154	0.163021	0.0599214	0.0976878	0.0708375	0.168254	0.255592	0.592454	-0.00460649	0.00453854	0.310415	0.410177	-0.387029	-0.145547	0.134378	0.279072	0.436598	-0.359918	-0.000346377	0.00571717	0.951704	0.961366	-0.0171113	0.12111	0.0912758	0.184921	0.433953	0.362557	0.000384178	0.00151579	0.799983	0.924487	0.0340994	-0.244952	0.0776165	0.0016577	0.0214209
1-oleoyl-GPC (18:1)	green	Lipid	Lysophospholipid	0.0164531	0.0466264	0.788926	0.313737	-0.0485194	0.00729295	0.0537778	0.0641011	-0.197038	-0.154092	-0.127244	0.0835851	0.125475	0.0672732	0.0625117	0.113502	0.944996	-0.0140484	0.00431018	0.00116211	0.00329429	-2.48224	-0.14363	0.127616	0.260709	0.417051	-0.379811	-0.0521648	0.0054295	8.54252e-21	1.21426e-18	-17.9157	0.0289905	0.0866832	0.738131	0.862019	0.0644833	-0.00102184	0.00143952	0.477996	0.754487	-0.122348	0.0698823	0.0741128	0.345998	0.570744
1-oleoyl-GPE (18:1)	green	Lipid	Lysophospholipid	-0.0887677	0.358926	0.659834	0.0538607	0.0346585	-0.0670126	0.0188839	0.150062	0.151842	-0.089526	0.0198452	0.125068	-0.0873403	0.0701731	0.213615	0.303297	-0.518132	-0.0137899	0.00449597	0.00223106	0.00582653	-2.23459	-0.121167	0.133117	0.362969	0.521899	-0.282414	-0.0278197	0.00566355	1.08559e-06	9.40261e-06	-5.02675	0.0166561	0.0904197	0.853895	0.936721	0.0283899	-0.000498017	0.00150157	0.740227	0.896456	-0.0474712	-0.138549	0.0771991	0.0730667	0.23528
1-oleoyl-GPG (18:1)*	black	Lipid	Lysophospholipid	-0.0762618	0.266388	0.378586	0.0237718	0.0825433	0.00392711	0.0386925	0.0746476	0.214236	0.0395665	0.180008	0.132926	0.136331	0.0713774	0.0564775	0.104842	0.979466	-0.0032173	0.00457313	0.481927	0.588365	-0.230353	-0.112581	0.135402	0.405955	0.565131	-0.247851	-5.80332e-05	0.00576074	0.991965	0.991965	-0.00350377	-0.071617	0.0919714	0.436386	0.672142	-0.172539	-0.000698544	0.00152734	0.647532	0.854502	-0.0682869	0.000210258	0.0786764	0.997868	0.999335
1-oleoyl-GPI (18:1)	green	Lipid	Lysophospholipid	-0.0112396	0.185048	0.643473	0.0978532	0.0075306	-0.222327	-0.0143618	-0.0365304	-0.0256812	-0.0967933	-0.0501633	0.126527	0.247195	0.0697681	0.00041754	0.00129829	2.88663	-0.0159322	0.00447002	0.000385773	0.0012147	-2.91553	0.374276	0.132349	0.00479753	0.0186958	1.72826	-0.0190923	0.00563086	0.000730184	0.00295338	-2.52968	0.0188667	0.0898979	0.833822	0.921837	0.035346	-3.82281e-05	0.00149291	0.979577	0.988519	-0.00501509	0.105304	0.0768156	0.170786	0.381871
1-oleoylglycerol (18:1)	black	Lipid	Monoacylglycerol	0.228297	0.525418	0.254878	0.045223	-0.0298315	-0.126677	0.0920796	-0.0234687	0.0696806	0.0614425	0.0962609	-0.0336163	0.196422	0.068889	0.00446235	0.0112406	1.94921	0.00237279	0.0044137	0.591	0.688577	0.162047	-0.268656	0.130681	0.0401135	0.10367	-0.984347	0.019097	0.00555991	0.000622481	0.00258581	2.5874	0.016034	0.0887652	0.856699	0.936721	0.0283899	-0.000296377	0.00147409	0.840703	0.935402	-0.0290015	0.0676913	0.0758972	0.372716	0.600573
1-palmitoleoyl-2-linolenoyl-GPC (16:1/18:3)*	green	Lipid	Phosphatidylcholine (PC)	0.139171	0.314477	0.699034	0.478989	-0.173298	-0.120257	0.134254	-0.0266891	-0.120528	-0.157359	-0.149542	0.0272685	0.813707	0.0636496	2.72933e-34	1.59746e-32	31.7966	-0.0056141	0.00407801	0.168984	0.250953	-0.600407	-0.483004	0.120742	6.89124e-05	0.000531533	-3.27447	-0.0138883	0.00513704	0.00700051	0.0197884	-1.70359	-0.0135783	0.082014	0.868543	0.940786	-0.0265093	-0.00215183	0.00136198	0.114504	0.401076	-0.396774	-0.172204	0.069903	0.0139621	0.086827
1-palmitoleoyl-GPC* (16:1)*	green	Lipid	Lysophospholipid	0.0498488	0.26515	0.758685	0.291427	-0.0351933	-0.00425255	0.0208854	-0.0562475	-0.136605	-0.166959	-0.103645	0.034704	0.38478	0.0685744	2.73955e-08	1.70366e-07	6.76862	-0.0186084	0.00439354	2.53679e-05	0.000106659	-3.972	-0.494368	0.130085	0.000155049	0.00105667	-2.97606	-0.0205542	0.00553452	0.000217804	0.00104861	-2.97939	0.0689542	0.0883598	0.43539	0.672142	0.172539	0.00116732	0.00146736	0.426538	0.715692	0.145274	-0.00862407	0.0755862	0.909189	0.965468
1-palmitoyl-2-arachidonoyl-GPC (16:0/20:4n6)	black	Lipid	Phosphatidylcholine (PC)	0.220279	0.438518	0.380455	0.213655	0.0483839	0.0384952	-0.121788	-0.0999249	0.0726977	-0.0590424	-0.110826	-0.108665	0.199111	0.0693379	0.00418794	0.0106846	1.97124	-0.00415585	0.00444246	0.349811	0.453796	-0.343139	0.372968	0.131533	0.00468601	0.0184292	1.73449	-0.00197431	0.00559614	0.724329	0.809442	-0.0918145	0.0616796	0.0893436	0.490158	0.70419	0.15231	0.00164478	0.0014837	0.267937	0.58249	0.234711	0.0206206	0.0764251	0.78737	0.883239
1-palmitoyl-2-arachidonoyl-GPE (16:0/20:4)*	black	Lipid	Phosphatidylethanolamine (PE)	0.0427586	0.708617	0.359924	-0.0185945	0.0746179	-0.0845236	-0.109153	-0.0706188	0.200921	0.0181731	0.124616	-0.0502809	0.21897	0.0682771	0.00139225	0.00398072	2.40004	-0.0113218	0.0043745	0.0098182	0.0219038	-1.65948	0.338613	0.129521	0.00910168	0.0315546	1.50094	0.00788813	0.00551053	0.152673	0.249442	0.603031	0.146891	0.0879767	0.0953647	0.300278	0.522476	0.00340013	0.001461	0.0201912	0.168254	0.774035	-0.123911	0.075136	0.0994941	0.279651
1-palmitoyl-2-arachidonoyl-GPI (16:0/20:4)*	green	Lipid	Phosphatidylinositol (PI)	0.0355038	0.49982	0.502521	0.15547	-0.00811548	-0.0610481	-0.110308	-0.0718725	0.0649637	-0.124729	-0.0385294	-0.0390877	0.39628	0.0684366	9.95344e-09	6.73719e-08	7.17152	-0.0141877	0.00438471	0.00126141	0.00352557	-2.45277	-0.0259181	0.129823	0.84181	0.910307	-0.0408123	0.0160623	0.0055234	0.00373396	0.0114669	1.94055	0.119729	0.0881822	0.174914	0.428668	0.367879	0.00166168	0.00146441	0.256826	0.576295	0.239355	-0.132219	0.075295	0.0794557	0.250185
1-palmitoyl-2-dihomo-linolenoyl-GPC (16:0/20:3n3 or 6)*	green	Lipid	Phosphatidylcholine (PC)	0.0742775	0.441636	0.599428	0.295106	-0.0160104	-0.0774286	-0.0514552	-0.0181268	-0.0385246	-0.152825	-0.105526	-0.0162481	0.390684	0.0661547	5.1211e-09	3.61383e-08	7.44203	-0.0195848	0.00423851	4.4327e-06	2.17268e-05	-4.663	-0.477908	0.125495	0.000150295	0.00105494	-2.97677	0.00171417	0.00533923	0.748252	0.828154	0.0818886	0.211806	0.0852419	0.01316	0.0812321	1.09027	0.00055464	0.00141559	0.695299	0.877948	0.0565313	-0.112312	0.0728153	0.123352	0.312303
1-palmitoyl-2-docosahexaenoyl-GPC (16:0/22:6)	black	Lipid	Phosphatidylcholine (PC)	0.181861	0.229575	0.0411505	0.237033	-0.109573	-0.0177133	0.266335	0.0227228	0.0414055	0.0459026	-0.00738462	-0.132265	0.329378	0.0676284	1.33355e-06	6.44119e-06	5.19103	0.0256728	0.00433293	4.57247e-09	3.79134e-08	7.42121	0.0361464	0.12829	0.778202	0.860345	0.0653274	0.00293423	0.00545817	0.591007	0.712791	0.147038	-0.227915	0.0871408	0.00907201	0.0656954	-1.18246	-0.00391455	0.00144712	0.00696905	0.105064	-0.978547	-0.163177	0.0743283	0.0284146	0.138363
1-palmitoyl-2-docosahexaenoyl-GPE (16:0/22:6)*	black	Lipid	Phosphatidylethanolamine (PE)	0.0680062	0.594569	0.128748	0.0720799	-0.0834822	-0.122335	0.1885	-0.0163342	0.166081	0.0841034	0.163221	-0.120591	0.465166	0.0664139	5.1394e-12	5.44011e-11	10.2644	0.0130823	0.00425512	0.00217766	0.00571709	2.24283	0.12053	0.125986	0.339	0.50344	0.298052	0.0191603	0.00536015	0.000371026	0.0016335	2.78688	-0.093617	0.0855759	0.274288	0.534212	-0.272287	-0.000997915	0.00142113	0.482753	0.75718	-0.120801	-0.212345	0.0728329	0.00364686	0.0370821
1-palmitoyl-2-linoleoyl-GPC (16:0/18:2)	green	Lipid	Phosphatidylcholine (PC)	0.167605	0.329577	0.566313	0.343192	0.0373042	-0.0750637	0.010436	0.0357706	0.0193542	-0.0945591	-0.110602	0.00929139	0.271402	0.0706302	0.000131039	0.000440485	3.35607	-0.0160415	0.00452526	0.000414773	0.00129373	-2.88816	-0.441741	0.133984	0.00101891	0.00519907	-2.28407	-0.0147306	0.00570044	0.0099325	0.0265891	-1.5753	-0.0425306	0.0910087	0.640391	0.805548	-0.0939085	-0.000829029	0.00151135	0.583472	0.82227	-0.0849857	-0.168195	0.0776334	0.0305546	0.144085
1-palmitoyl-2-linoleoyl-GPE (16:0/18:2)	black	Lipid	Phosphatidylethanolamine (PE)	-0.0848189	0.698247	0.431791	0.018062	0.0651093	-0.131099	-0.0157991	0.0315824	0.254556	0.0174965	0.170272	-0.00479004	0.185916	0.0691974	0.0073595	0.0176027	1.75442	-0.0143549	0.00443346	0.00125217	0.00351951	-2.45352	-0.150111	0.131266	0.253135	0.406898	-0.390515	0.0142313	0.0055848	0.0110063	0.0291257	1.53572	0.0593126	0.0891625	0.506095	0.721635	0.141682	0.00158748	0.00148069	0.283979	0.597392	0.22374	-0.264848	0.0757168	0.000493931	0.0109694
1-palmitoyl-2-linoleoyl-GPI (16:0/18:2)	green	Lipid	Phosphatidylinositol (PI)	0.0300377	0.392169	0.529988	0.215046	0.0149382	-0.082681	-0.0740629	-0.0890087	-0.00829836	-0.17283	-0.0216097	0.0861964	0.413704	0.0686126	2.47247e-09	1.8223e-08	7.73938	-0.0212657	0.00439599	1.56702e-06	8.07866e-06	-5.09266	0.0958241	0.130157	0.461806	0.615947	0.210456	0.00675783	0.0055376	0.222678	0.334729	0.475306	0.108931	0.088409	0.21825	0.470041	0.327864	0.000197853	0.00146818	0.892834	0.955471	0.0197827	-0.170694	0.0753962	0.0238341	0.124162
1-palmitoyl-2-oleoyl-GPC (16:0/18:1)	green	Lipid	Phosphatidylcholine (PC)	0.176089	0.402465	0.606572	0.217935	0.0302787	0.00279479	-0.0821927	-0.0784016	-0.0611726	-0.186337	-0.107586	0.00519656	0.208707	0.0694184	0.00272226	0.00730094	2.13662	-0.0156602	0.00444762	0.000453319	0.00138785	-2.85766	-0.308789	0.131686	0.0192674	0.0589877	-1.22924	-0.0274005	0.00560264	1.20692e-06	1.0264e-05	-4.98868	0.135095	0.0894473	0.131341	0.355119	0.449626	0.000403479	0.00148542	0.785977	0.918974	0.0366966	-0.0856998	0.0764592	0.262673	0.489309
1-palmitoyl-2-oleoyl-GPE (16:0/18:1)	black	Lipid	Phosphatidylethanolamine (PE)	-0.0596489	0.76992	0.350908	-0.116524	0.0961232	-0.0746815	-0.0670748	-0.033717	0.284577	0.0225362	0.179495	-0.0123755	0.0177978	0.0691089	0.796832	0.859558	0.065725	-0.0112216	0.00442779	0.0114481	0.0247656	-1.60615	0.0620824	0.131099	0.635942	0.753825	0.12273	0.0167456	0.00557766	0.00276015	0.00894577	2.04838	0.0942326	0.0890485	0.290264	0.55117	0.258715	0.00320292	0.0014788	0.0306034	0.210081	0.677614	-0.248034	0.0756873	0.00109245	0.0162197
1-palmitoyl-2-oleoyl-GPI (16:0/18:1)*	green	Lipid	Phosphatidylinositol (PI)	0.0418912	0.394754	0.654876	0.208404	0.0606437	-0.0432383	-0.0906637	-0.0560248	0.0129969	-0.198165	-0.0600934	0.0458481	0.276028	0.0682505	5.7363e-05	0.000211064	3.67559	-0.0256995	0.00437279	6.04228e-09	4.84845e-08	-7.3144	-0.0759904	0.12947	0.557408	0.695886	-0.157462	-0.0156312	0.00550838	0.00465462	0.0137022	-1.86321	0.156278	0.0879424	0.0759254	0.260934	0.58347	0.000298677	0.00146043	0.838003	0.935402	0.0290015	-0.13661	0.07508	0.0691912	0.230786
1-palmitoyl-2-palmitoleoyl-GPC (16:0/16:1)*	green	Lipid	Phosphatidylcholine (PC)	0.126057	0.403118	0.498231	0.0967987	0.0149649	-0.071299	-0.0781813	-0.130965	-0.0189691	-0.187003	-0.0737885	0.0132141	0.355113	0.0692241	3.61093e-07	1.92133e-06	5.7164	-0.0207233	0.00443517	3.47064e-06	1.71805e-05	-4.76496	-0.494113	0.131317	0.000179879	0.00120121	-2.92038	0.00280044	0.00558696	0.616331	0.733779	0.134435	0.120751	0.0891969	0.176184	0.429412	0.367126	0.00227262	0.00148126	0.125351	0.418427	0.378381	-0.0537172	0.0762801	0.4815	0.686379
1-palmitoyl-2-stearoyl-GPC (16:0/18:0)	green	Lipid	Phosphatidylcholine (PC)	0.0605519	0.2188	0.537607	0.363222	-0.0387063	0.136488	0.0448014	0.0401863	-0.0167337	-0.0119193	-0.0330958	0.00843006	0.0317889	0.069465	0.647342	0.734442	0.134043	0.00209372	0.0044506	0.638168	0.725255	0.13951	-0.105244	0.131774	0.424708	0.582355	-0.234812	-0.034668	0.0056064	9.81971e-10	1.71414e-08	-7.76595	-0.0726618	0.0895073	0.417141	0.662365	-0.178903	-0.00288545	0.00148642	0.0525713	0.270488	-0.567851	-0.0642205	0.076536	0.401661	0.619617
1-palmitoyl-GPC (16:0)	green	Lipid	Lysophospholipid	-0.0678779	0.29187	0.796464	0.319269	0.0340161	0.0663972	0.0654738	0.0113933	-0.0835411	-0.136606	-0.0977053	0.00262037	0.0706803	0.0682392	0.30061	0.398958	0.399072	-0.0149455	0.00437207	0.000660599	0.00196817	-2.70594	-0.210651	0.129449	0.104055	0.209162	-0.679517	-0.0308044	0.00550747	3.02673e-08	3.81437e-07	-6.41858	-4.03281e-05	0.0879279	0.999634	0.999634	-0.000158911	-0.00247812	0.00146019	0.0900491	0.361286	-0.442149	-0.164445	0.0750002	0.0286136	0.138363
1-palmitoyl-GPE (16:0)	green	Lipid	Lysophospholipid	-0.100625	0.449271	0.696239	0.184221	-0.0385794	-0.0732175	0.0694709	0.0473928	0.0260368	-0.0704174	0.0324955	-0.0169009	0.275935	0.0678458	5.2139e-05	0.000192856	3.71477	-0.0114827	0.00434686	0.00840682	0.0192294	-1.71603	-0.361433	0.128703	0.00509763	0.0193593	-1.71311	-0.0239789	0.00547572	1.3438e-05	8.85172e-05	-4.05297	0.000417678	0.087421	0.996189	0.998195	0.000784407	0.000128735	0.00145177	0.929362	0.969304	0.0135402	-0.213466	0.0744153	0.00422799	0.0379116
1-palmitoyl-GPG (16:0)*	black	Lipid	Lysophospholipid	-0.223828	0.350311	0.371658	-0.0783048	0.0678643	0.0201316	0.00936312	0.0209073	0.222373	0.0833983	0.187996	0.111848	-0.000104554	0.0712472	0.998829	0.999277	-0.000314139	-0.00854691	0.00456478	0.0615085	0.104617	-0.980398	0.0131853	0.135155	0.922308	0.957929	0.0186666	0.00213588	0.00575023	0.710403	0.798023	0.0979847	-0.105203	0.0918037	0.252145	0.512008	-0.290723	0.00113938	0.00152455	0.455062	0.735044	0.133687	-0.158863	0.0783388	0.0428901	0.172079
1-palmitoyl-GPI* (16:0)	green	Lipid	Lysophospholipid	-0.039424	0.227594	0.606291	0.144313	-0.0859714	-0.28046	0.0340395	-0.0886135	-0.0875723	-0.0411843	-0.010268	0.0602713	0.513664	0.0681695	1.27657e-13	1.69358e-12	11.7712	-0.0112119	0.0043676	0.0104306	0.0231145	-1.63611	0.245785	0.129317	0.0576945	0.136681	0.864292	-0.00255384	0.00550184	0.642641	0.756719	-0.121065	-0.13389	0.087838	0.127818	0.352476	-0.452871	0.00153238	0.0014587	0.293788	0.602719	0.219885	0.153915	0.0749501	0.0403305	0.165139
1-ribosyl-imidazoleacetate*	turquoise	Amino Acid	Histidine Metabolism	-0.00802218	0.0818074	-0.0818241	-0.101928	-0.0369372	0.0247378	0.21911	0.154	0.139469	0.371242	0.642354	-0.0295336	-0.133591	0.0664878	0.0448324	0.086247	-1.06426	0.0325817	0.00425985	5.62896e-14	1.21757e-12	11.9145	-0.29473	0.126126	0.0196873	0.0597221	-1.22387	0.0109455	0.00536611	0.0416921	0.08883	1.05144	-0.13466	0.0856711	0.116371	0.333686	-0.476661	-0.000822096	0.00142271	0.563531	0.804911	-0.094252	-0.162122	0.0730702	0.0267762	0.134943
1-stearoyl-2-arachidonoyl-GPC (18:0/20:4)	black	Lipid	Phosphatidylcholine (PC)	0.197063	0.360692	0.227537	0.244325	-0.0381124	0.0188845	-0.0851898	-0.0615844	0.0423654	-0.0150655	-0.0899756	-0.107075	0.339983	0.0688679	9.60347e-07	4.75396e-06	5.32294	0.00507986	0.00441235	0.249947	0.343505	0.464067	0.529802	0.130641	5.47649e-05	0.000443017	3.35358	0.00989353	0.00555821	0.0754442	0.145197	0.838041	0.0172352	0.088738	0.846047	0.931213	0.0309509	0.000641586	0.00147364	0.663404	0.858492	0.0662637	0.0810284	0.0758582	0.285761	0.513235
1-stearoyl-2-arachidonoyl-GPE (18:0/20:4)	black	Lipid	Phosphatidylethanolamine (PE)	0.0797284	0.814337	0.299453	0.045893	0.0564073	-0.0873652	-0.0902255	-0.0257912	0.239568	0.051973	0.120058	-0.0990092	0.276493	0.0667027	3.74457e-05	0.000141327	3.84977	-0.00489463	0.00427362	0.25241	0.345933	-0.461007	0.315895	0.126534	0.0127346	0.0415442	1.38149	0.0180916	0.00538346	0.000813275	0.00326294	2.48639	0.141552	0.085948	0.0999478	0.309807	0.508909	0.00246547	0.00142731	0.084476	0.351689	0.453841	-0.0818561	0.0734687	0.265532	0.491086
1-stearoyl-2-arachidonoyl-GPI (18:0/20:4)	black	Lipid	Phosphatidylinositol (PI)	0.231223	0.550167	0.453237	0.304787	-0.032685	-0.0451789	-0.0707685	-0.0223437	0.0339225	-0.0778199	-0.0909976	-0.0782626	0.40762	0.0673443	2.15415e-09	1.63617e-08	7.78617	-0.00346663	0.00431473	0.42195	0.528999	-0.276545	0.0292306	0.127751	0.819074	0.890687	0.0502749	0.00427183	0.00543524	0.43212	0.556943	0.25419	0.0921768	0.0867747	0.28843	0.548733	0.260639	0.000680533	0.00144104	0.636872	0.851939	0.0695916	-0.116784	0.07412	0.115498	0.300839
1-stearoyl-2-docosahexaenoyl-GPC (18:0/22:6)	black	Lipid	Phosphatidylcholine (PC)	0.067501	0.156639	-0.096062	0.118806	-0.141464	-0.0574994	0.236428	0.0170597	0.0635768	0.0691964	0.0335177	-0.0987192	0.34614	0.0680048	4.4328e-07	2.3181e-06	5.63487	0.0306059	0.00435705	4.4775e-12	5.86199e-11	10.232	0.198032	0.129004	0.125145	0.239001	0.6216	0.0234706	0.00548854	2.12127e-05	0.000128699	3.89042	-0.260573	0.0876258	0.00302749	0.0313787	-1.50337	-0.00427084	0.00145517	0.00342822	0.0758017	-1.12032	-0.0885127	0.0748959	0.23762	0.464502
1-stearoyl-2-docosahexaenoyl-GPE (18:0/22:6)*	black	Lipid	Phosphatidylethanolamine (PE)	0.0551794	0.634098	0.0500441	0.0566018	-0.063293	-0.110395	0.166612	-0.0130182	0.237135	0.0988921	0.160414	-0.154833	0.431972	0.0654515	7.33132e-11	6.57176e-10	9.18232	0.0166834	0.00419346	7.54346e-05	0.000286479	3.54291	0.101012	0.124161	0.416129	0.575066	0.240282	0.0382128	0.00528248	1.06786e-12	3.7947e-11	10.4208	-0.125629	0.0843358	0.136703	0.361754	-0.441587	-0.00192816	0.00140054	0.168967	0.474786	-0.323502	-0.175246	0.0718873	0.0149864	0.0903725
1-stearoyl-2-linoleoyl-GPC (18:0/18:2)*	green	Lipid	Phosphatidylcholine (PC)	0.0852541	0.224786	0.550853	0.430096	-0.0495655	-0.0911271	0.0781563	0.110175	-0.00196406	-0.101847	-0.123483	0.0423692	0.440419	0.069348	3.52361e-10	2.87377e-09	8.54155	-0.0115325	0.0044431	0.00960957	0.0214866	-1.66783	-0.362604	0.131552	0.00597314	0.0218503	-1.66054	-0.0129614	0.00559695	0.0208119	0.050507	-1.29665	-0.012094	0.0893565	0.892371	0.950348	-0.0221174	-0.00301117	0.00148392	0.042756	0.250554	-0.601099	-0.0650827	0.076406	0.394571	0.616289
1-stearoyl-2-linoleoyl-GPE (18:0/18:2)*	black	Lipid	Phosphatidylethanolamine (PE)	-0.120442	0.785839	0.42387	0.025577	0.0591453	-0.14284	0.0316348	0.0967527	0.329786	0.0143838	0.156976	0.00345499	0.188299	0.0691663	0.00661681	0.0159027	1.79853	-0.0132571	0.00443146	0.0028575	0.007198	-2.14279	-0.211175	0.131207	0.107892	0.21385	-0.669891	0.0197037	0.00558229	0.000438959	0.00190727	2.71959	0.0187347	0.0891224	0.833553	0.921837	0.035346	-0.000686405	0.00148003	0.642928	0.851939	-0.0695916	-0.277579	0.0756272	0.000257702	0.00754159
1-stearoyl-2-linoleoyl-GPI (18:0/18:2)	green	Lipid	Phosphatidylinositol (PI)	0.125974	0.342176	0.617117	0.344045	0.00281182	-0.0592562	-0.0309828	-0.0168137	-0.052361	-0.188839	-0.0725366	0.0897656	0.466044	0.0669737	6.97541e-12	7.22973e-11	10.1409	-0.0170428	0.00429098	7.75336e-05	0.000291117	-3.53593	0.205414	0.127048	0.106297	0.212381	0.672885	-0.0170703	0.00540533	0.00164575	0.00572559	-2.24218	0.145065	0.0862972	0.0931398	0.298194	0.525501	-0.000699272	0.00143311	0.625721	0.851628	-0.0697502	-0.254925	0.0732895	0.000530833	0.0114822
1-stearoyl-2-oleoyl-GPC (18:0/18:1)	green	Lipid	Phosphatidylcholine (PC)	0.0736708	0.417089	0.636025	0.192593	-0.00586381	-0.0470051	-0.0287337	-0.0150664	-0.00981042	-0.163877	-0.0934796	0.0212228	0.291107	0.0687386	2.5412e-05	9.95469e-05	4.00197	-0.0174974	0.00440407	7.71394e-05	0.000290734	-3.5365	-0.302029	0.130396	0.0207879	0.0619279	-1.20811	-0.017472	0.00554778	0.00169484	0.00582847	-2.23445	0.0632418	0.0885714	0.475415	0.696089	0.157335	-0.00118262	0.00147088	0.421615	0.710389	-0.148504	-0.049834	0.0757481	0.510791	0.703929
1-stearoyl-2-oleoyl-GPE (18:0/18:1)	black	Lipid	Phosphatidylethanolamine (PE)	-0.144093	0.804724	0.39597	-0.0686971	0.0793023	-0.0879897	0.0301446	0.0866841	0.401373	0.0221196	0.16852	0.0298414	0.0157237	0.0699219	0.822132	0.882439	0.0543151	-0.0111392	0.00447988	0.0130964	0.0277844	-1.5562	0.0146074	0.132641	0.912335	0.956445	0.01934	0.0218417	0.00564327	0.000117182	0.000599328	3.22234	-0.050395	0.090096	0.576075	0.76528	-0.116179	-0.001158	0.0014962	0.439173	0.722074	-0.141418	-0.285233	0.0764328	0.000203068	0.00651783
1-stearoyl-2-oleoyl-GPG (18:0/18:1)	black	Lipid	Phosphatidylglycerol (PG)	0.151225	-0.0351986	0.158693	0.232478	-0.175327	0.0283783	0.233059	-0.0308749	0.0292037	-0.0520319	-0.0564452	0.0232692	0.318992	0.0690804	4.49551e-06	2.07085e-05	4.68385	0.00791597	0.00442596	0.074055	0.1224	0.912219	0.424176	0.131045	0.00125635	0.00625032	2.2041	-0.00757303	0.00557536	0.174737	0.275973	-0.559133	-0.349771	0.0890118	9.22118e-05	0.00213374	-2.67086	-0.00304052	0.00147819	0.0400062	0.247767	-0.605957	-0.0753408	0.0760996	0.322449	0.551266
1-stearoyl-2-oleoyl-GPI (18:0/18:1)*	green	Lipid	Phosphatidylinositol (PI)	0.02341	0.291786	0.657968	0.273604	0.0464609	-0.0102431	-0.0370435	0.0238374	0.00773316	-0.189931	-0.0955502	0.0675716	0.18998	0.0676407	0.0050915	0.0126207	1.89892	-0.0230146	0.00433372	1.40413e-07	9.19152e-07	-6.03661	0.0225344	0.128313	0.860635	0.923767	0.0344375	-0.0269986	0.00545916	9.19074e-07	8.31344e-06	-5.08022	0.130672	0.0871567	0.134181	0.356979	0.447358	-0.00265486	0.00144738	0.0669748	0.313803	-0.503343	-0.16485	0.0743375	0.026853	0.134943
1-stearoyl-GPC (18:0)	green	Lipid	Lysophospholipid	-0.013132	0.217909	0.786712	0.448551	-0.0648841	0.00363028	0.102567	0.0586559	-0.147435	-0.139795	-0.146823	0.00348493	0.34388	0.0675707	4.44983e-07	2.3181e-06	5.63487	-0.0110375	0.00432924	0.0109658	0.0240329	-1.61919	-0.0654951	0.128181	0.609515	0.739556	-0.131029	-0.0262382	0.00545351	1.78133e-06	1.46439e-05	-4.83434	-0.0311331	0.0870665	0.72075	0.85273	-0.0691884	-0.00353996	0.00144589	0.0145592	0.149642	-0.824947	-0.023989	0.0744758	0.747455	0.860784
1-stearoyl-GPE (18:0)	green	Lipid	Lysophospholipid	-0.0317769	0.503817	0.816353	0.332224	-0.05729	-0.0649189	0.0351248	0.0567888	-0.00586672	-0.106188	-0.0345676	0.0141284	0.413352	0.0666681	8.88443e-10	7.01545e-09	8.15394	-0.0142222	0.00427141	0.000907973	0.00264162	-2.57813	-0.165308	0.126468	0.191538	0.337311	-0.47197	-0.0261836	0.00538067	1.36125e-06	1.14783e-05	-4.94012	0.0342331	0.0859035	0.690359	0.834667	0.0784867	-0.000527253	0.00142657	0.711779	0.879653	-0.0556888	-0.105496	0.0733942	0.150986	0.351006
1-stearoyl-GPG (18:0)	black	Lipid	Lysophospholipid	-0.0157154	0.470228	0.408916	0.0163824	0.144135	0.0448615	-0.00978771	-0.0363369	0.136851	-0.0309137	0.0443014	0.0748476	-0.0642594	0.0707027	0.363683	0.462152	-0.335215	-0.0143267	0.0045299	0.00162001	0.00438019	-2.35851	0.0538418	0.134122	0.6882	0.795142	0.0995555	0.00954119	0.00570629	0.0948919	0.174524	0.758145	-0.111497	0.0911021	0.221348	0.471056	-0.326927	-0.00132843	0.0015129	0.380161	0.67426	-0.171172	-0.128779	0.0778043	0.098268	0.277969
1-stearoyl-GPI (18:0)	green	Lipid	Lysophospholipid	0.102018	0.155774	0.484622	0.191857	-0.108494	-0.23739	0.0985925	-0.069389	-0.138467	0.00749915	-0.00574494	0.0387064	0.534076	0.0666542	3.79522e-15	6.19056e-14	13.2083	0.000985327	0.00427052	0.817583	0.861753	0.064617	0.26516	0.126442	0.0362876	0.0965405	1.01529	-0.00366105	0.00537954	0.496345	0.621212	-0.20676	-0.206206	0.0858855	0.0165721	0.094766	-1.02335	0.000413311	0.00142627	0.772054	0.910996	0.0404836	0.248397	0.072962	0.000694773	0.0125048
1,2-dilinoleoyl-GPC (18:2/18:2)	green	Lipid	Phosphatidylcholine (PC)	-0.0375323	0.0313008	0.551307	0.28994	-0.0431024	-0.0425799	0.0285365	0.139454	-0.0726056	-0.124858	-0.135263	0.111786	0.138122	0.0688966	0.0453125	0.0868708	1.06113	-0.0202317	0.00441419	5.27947e-06	2.5209e-05	-4.59844	-0.226122	0.130696	0.0839778	0.179171	-0.746732	-0.0326609	0.00556053	6.16353e-09	9.14866e-08	-7.03864	0.00936614	0.088775	0.916001	0.955322	0.0198504	-0.00229298	0.00147426	0.120245	0.411146	-0.386003	-0.202092	0.0756169	0.00767504	0.0549279
1,2-dipalmitoyl-GPC (16:0/16:0)	green	Lipid	Phosphatidylcholine (PC)	0.0703179	0.104183	0.413637	0.314681	-0.0664891	0.0627197	0.0329212	-0.0178407	0.0154719	0.00229256	0.0580262	0.115762	0.162378	0.069295	0.0193498	0.041139	1.38575	0.000238883	0.00443971	0.957103	0.963509	0.0161441	-0.0782612	0.131452	0.551764	0.692489	-0.159587	-0.023211	0.00559268	3.66389e-05	0.000208318	-3.68127	-0.103801	0.0892883	0.245351	0.504389	-0.297234	0.000699808	0.00148278	0.637082	0.851939	0.0695916	0.0152544	0.0763793	0.841749	0.920374
1,2,3-benzenetriol sulfate (2)	yellow	Xenobiotics	Chemical	-0.0191037	0.0119162	-0.0445997	0.0715482	0.00394775	0.0483715	0.0345358	0.615249	0.122147	0.016863	0.0707118	-0.0220413	-0.0277071	0.0700218	0.692434	0.774996	-0.110701	-0.00216446	0.00448628	0.629604	0.720701	-0.142245	-0.675329	0.13283	4.56602e-07	7.09873e-06	-5.14882	-0.0121117	0.00565134	0.0323908	0.0725875	-1.13914	0.0163973	0.0902247	0.855832	0.936721	0.0283899	-0.00190677	0.00149833	0.203519	0.51901	-0.284824	-0.213733	0.0768244	0.0055235	0.043967
1,3-dimethylurate	yellow	Xenobiotics	Xanthine Metabolism	0.073132	0.0165166	0.0319279	0.0989872	0.0606533	-0.0137911	-0.00648878	0.583053	-0.0281493	0.157989	0.125107	-0.0682407	-0.0705373	0.070261	0.315704	0.414413	-0.382566	0.00272817	0.0045016	0.544652	0.646825	0.189213	-0.564992	0.133284	2.4971e-05	0.000223839	-3.65006	0.000586412	0.00567064	0.917661	0.943257	0.02537	0.0870075	0.090533	0.336803	0.594182	0.22608	0.00284102	0.00150345	0.0591514	0.285707	0.544079	0.084562	0.0773902	0.274856	0.500882
1,3,7-trimethylurate	yellow	Xenobiotics	Xanthine Metabolism	0.0751558	0.0466762	-0.0303753	0.0351301	0.0708605	-0.0242059	0.0381726	0.616439	0.0696404	0.16311	0.13147	-0.010333	-0.134962	0.0704058	0.0555912	0.103583	-0.984712	0.00141442	0.00451088	0.753935	0.817002	0.0877769	-0.56369	0.133559	2.70608e-05	0.000234135	-3.63053	0.00440703	0.00568233	0.438226	0.561177	0.2509	-0.0730316	0.0907196	0.421035	0.663915	-0.177888	0.000521016	0.00150655	0.729556	0.889788	0.0507134	-0.0279024	0.0775995	0.719261	0.84694
1,5-anhydroglucitol (1,5-AG)	blue	Carbohydrate	Glycolysis, Gluconeogenesis, and Pyruvate Metabolism	-0.0165128	-0.11872	0.0876057	0.0373103	0.13409	0.172092	-0.0506388	-0.0301359	-0.105609	-0.18232	-0.0825558	0.0581988	-0.130922	0.0695712	0.0602064	0.110731	-0.955732	-0.0149294	0.0044574	0.000846541	0.00247675	-2.60612	0.365196	0.131975	0.00578061	0.0212496	1.67265	-0.012184	0.00561497	0.0302964	0.0685564	-1.16395	0.07263	0.0896441	0.418055	0.662365	0.178903	0.00157581	0.00148869	0.290126	0.597671	0.223538	-0.0579416	0.0766591	0.449963	0.661319
1,7-dimethylurate	yellow	Xenobiotics	Xanthine Metabolism	0.182922	0.00616719	0.011115	0.137812	-0.0460031	-0.0593931	-0.0357564	0.491688	-0.0713292	0.146619	0.0802125	-0.119157	0.0722081	0.0688385	0.294507	0.395458	0.4029	0.0014214	0.00441046	0.747322	0.813595	0.0895918	-0.95611	0.130586	5.79206e-13	7.20387e-11	-10.1424	0.00403018	0.00555584	0.468414	0.593723	0.226416	0.11409	0.0887001	0.198716	0.450394	0.346408	0.00552146	0.00147301	0.000190292	0.0312027	1.50581	0.107822	0.0757855	0.155193	0.3558
10-heptadecenoate (17:1n7)	blue	Lipid	Long Chain Monounsaturated Fatty Acid	0.871461	0.0961364	0.0837516	0.237355	-0.0528586	0.0589822	-0.00618159	-0.121319	-0.233845	-0.088032	-0.105207	-0.103827	0.39952	0.0687093	8.66555e-09	5.90563e-08	7.22873	0.00556774	0.00440219	0.20631	0.294518	0.530889	-0.316219	0.130341	0.0154742	0.0498278	-1.30253	0.0112911	0.00554541	0.0420563	0.0894146	1.04859	0.109188	0.0885336	0.217813	0.470041	0.327864	0.00287702	0.00147025	0.0507029	0.269806	0.568948	0.101092	0.0756541	0.181838	0.390776
10-nonadecenoate (19:1n9)	blue	Lipid	Long Chain Monounsaturated Fatty Acid	0.89731	0.0996364	0.0717535	0.229276	-0.0170138	0.0726385	-0.0168442	-0.0971976	-0.184659	-0.0702973	-0.0961575	-0.0970394	0.291821	0.0701142	3.48264e-05	0.000134311	3.87189	0.00586821	0.0044922	0.191809	0.276193	0.558787	-0.265849	0.133006	0.0459578	0.115185	-0.938605	0.00799284	0.00565879	0.158188	0.256347	0.591172	0.0681673	0.0903438	0.450744	0.684978	0.164323	0.00159774	0.00150031	0.287213	0.597392	0.22374	0.0872085	0.0772247	0.259105	0.486433
10-undecenoate (11:1n1)	blue	Lipid	Medium Chain Fatty Acid	0.646537	-0.0280042	-0.057876	0.265675	-0.0125942	0.134173	0.091435	0.00207013	-0.0650527	-0.0198945	-0.0479335	-0.057301	0.162387	0.0697573	0.0201574	0.0423986	1.37265	0.00473402	0.00446933	0.289806	0.387056	0.412226	-0.280302	0.132329	0.0344525	0.0929004	-1.03198	0.0012292	0.00562999	0.827226	0.888455	0.0513646	-0.0692086	0.0898839	0.441532	0.676697	-0.169606	-0.00283353	0.00149267	0.0580047	0.285707	-0.544079	0.154367	0.0767035	0.0444888	0.175748
12,13-DiHOME	blue	Lipid	Fatty Acid, Dihydroxy	0.0924368	0.167314	0.106955	0.0663491	-0.109599	-0.0254798	0.164767	0.150899	0.0945976	0.0902838	0.0918439	0.0424929	0.227219	0.0684463	0.000940531	0.00277535	2.55668	0.0106971	0.00438534	0.014925	0.0310678	1.50769	-0.212965	0.129842	0.101345	0.205372	-0.687458	-0.00207731	0.00552418	0.706984	0.798023	-0.0979847	-0.181456	0.0881947	0.0399547	0.174364	-0.758544	-0.00297983	0.00146462	0.042215	0.250554	-0.601099	-0.249104	0.0749479	0.000927319	0.0150001
13-HODE + 9-HODE	blue	Lipid	Fatty Acid, Monohydroxy	0.519141	0.138778	0.132387	0.129993	-0.104477	0.0233856	0.0985876	0.0713969	-0.0242782	0.00371392	-0.0193514	0.0553952	0.314295	0.0704732	9.33294e-06	3.98553e-05	4.39951	0.00757974	0.0045152	0.0935835	0.149703	0.824768	-0.28226	0.133687	0.0350402	0.0937232	-1.02815	-0.00458307	0.00568777	0.420603	0.548492	-0.260829	-0.022846	0.0908064	0.80142	0.906935	-0.0424237	8.74684e-05	0.00150799	0.95376	0.979351	0.00906156	-0.0909213	0.0776155	0.241762	0.468002
16-hydroxypalmitate	blue	Lipid	Fatty Acid, Monohydroxy	0.751156	0.117165	0.163327	0.150023	-0.0150615	0.205057	0.053711	-0.0744456	-0.189057	-0.0336436	-0.00984093	-0.0299209	0.155671	0.0703364	0.0271526	0.0550241	1.25945	0.00856939	0.00450643	0.0575708	0.0985937	1.00615	-0.230019	0.133427	0.0850928	0.180143	-0.744382	-0.00619775	0.00567673	0.275246	0.395766	-0.402562	0.120927	0.0906302	0.182474	0.431556	0.364963	0.00274912	0.00150507	0.0681221	0.313803	0.503343	0.0283776	0.0775227	0.714417	0.844273
16a-hydroxy DHEA 3-sulfate	magenta	Lipid	Androgenic Steroids	-0.0465343	0.00241946	-0.179025	-0.132864	0.616629	0.101702	-0.0951538	0.0101922	0.151133	-0.00776839	0.0637979	0.0394243	-0.557107	0.0675126	6.09704e-16	1.10301e-14	-13.9574	-0.0173669	0.00432551	6.48288e-05	0.000250324	-3.6015	-0.0978653	0.12807	0.444994	0.601535	-0.220739	0.0224384	0.00544882	4.20378e-05	0.000236314	3.62651	0.15342	0.0869916	0.0781645	0.261864	0.581924	-0.00131454	0.00144464	0.363119	0.667843	-0.175326	0.00479853	0.0744162	0.948602	0.983374
1H-indole-7-acetic acid	purple	Xenobiotics	Bacterial/Fungal	0.039732	-0.0423182	-0.174877	0.0441165	0.0401405	-0.000194404	0.0452287	0.176911	0.147533	0.485222	0.355452	-0.075638	-0.0967705	0.0682543	0.156626	0.243124	-0.614171	0.0298393	0.00437303	1.71334e-11	2.10466e-10	9.67682	-0.178928	0.129477	0.167365	0.300052	-0.522804	0.00675657	0.00550868	0.220347	0.33219	0.478614	0.0160266	0.0879472	0.855447	0.936721	0.0283899	-0.000944703	0.00146051	0.517921	0.778446	-0.108772	0.137757	0.0750816	0.0668998	0.225645
2-aminoadipate	brown	Amino Acid	Lysine Metabolism	-0.0650572	0.255638	-0.062444	-0.140421	0.138454	-0.0130399	0.0749758	0.0959494	0.616365	0.142485	0.252203	-0.0120569	-0.273137	0.0709949	0.000128596	0.000435214	-3.3613	0.013194	0.00454862	0.00382208	0.00936692	2.0284	0.0364025	0.134676	0.786999	0.8649	0.0630341	0.0232105	0.00572987	5.58334e-05	0.000305243	3.51535	-0.0808785	0.0914786	0.376885	0.628187	-0.201911	-0.0010935	0.00151916	0.471847	0.747592	-0.126335	-0.155135	0.0780691	0.0472348	0.184308
2-aminobutyrate	brown	Amino Acid	Glutathione Metabolism	0.22048	0.121449	-0.0405911	0.0518543	0.155771	0.154554	0.0292592	-0.07018	0.444946	-0.0761004	-0.100453	-0.00659971	-0.131477	0.0695696	0.0591254	0.108944	-0.962796	-0.00525649	0.0044573	0.238618	0.334401	-0.475732	-0.185972	0.131973	0.159159	0.28741	-0.541498	0.00531421	0.00561484	0.34419	0.474953	0.32335	-0.0658882	0.0896421	0.462539	0.687931	-0.162455	-0.00350725	0.00148866	0.0187055	0.168254	-0.774035	-0.236427	0.0762429	0.00199414	0.0251161
2-aminoheptanoate	turquoise	Lipid	Fatty Acid, Amino	-0.0466357	0.0751931	-0.163592	-0.217253	0.0522256	0.0385577	-0.0155742	-0.036774	0.138085	0.149417	0.331286	0.0668725	-0.0686253	0.0700493	0.327534	0.426565	-0.370014	0.0129692	0.00448804	0.00395632	0.00964663	2.01562	0.253449	0.132882	0.0568244	0.135264	0.868818	0.031708	0.00565355	2.77992e-08	3.59224e-07	6.44464	-0.0240488	0.0902601	0.789967	0.900364	-0.045582	-0.000677397	0.00149892	0.651442	0.857388	-0.0668227	0.0170222	0.0772102	0.825563	0.908667
2-aminooctanoate	turquoise	Lipid	Fatty Acid, Amino	0.0629945	-0.0868642	-0.0100899	-0.0341153	0.021063	0.0508253	0.19268	0.131053	0.067595	0.0574815	0.145126	0.0988664	-0.216301	0.0703311	0.00217064	0.00590105	-2.22907	0.00882372	0.00450609	0.0505441	0.0886973	1.05209	-0.438192	0.133417	0.00106488	0.00537843	-2.26934	-0.00903655	0.0056763	0.11177	0.200742	-0.697362	0.0516423	0.0906233	0.568929	0.761192	0.118506	-0.00354681	0.00150495	0.0186666	0.168254	-0.774035	-0.0679402	0.0774872	0.380853	0.606318
2-aminophenol sulfate	turquoise	Xenobiotics	Chemical	-0.107842	0.0301693	0.00265377	-0.10369	-0.00482543	0.074773	0.243829	0.257645	0.163878	0.194613	0.318431	0.0324219	-0.128621	0.0699815	0.0664307	0.119961	-0.92096	0.00958197	0.0044837	0.0328841	0.060592	1.21758	-0.161387	0.132754	0.224451	0.377244	-0.423377	-0.00167254	0.00564809	0.767208	0.841645	-0.0748708	-0.237647	0.0901729	0.00855906	0.0635542	-1.19686	-0.00180825	0.00149747	0.22757	0.546723	-0.262232	-0.225297	0.0767399	0.00341828	0.0361828
2-hydroxy-3-methylvalerate	brown	Amino Acid	Leucine, Isoleucine and Valine Metabolism	-0.058943	0.141626	0.0920749	-0.221301	0.250399	0.0284729	-0.259443	-0.137607	0.360631	-0.0425648	0.146551	0.0798964	-0.494825	0.0678176	6.91278e-13	8.38807e-12	-11.0763	-0.0203324	0.00434506	3.35792e-06	1.67057e-05	-4.77714	0.499116	0.128649	0.000112882	0.000825864	3.08309	0.00451237	0.00547344	0.409943	0.540972	0.266825	-0.133603	0.0873846	0.126667	0.351143	-0.454516	0.00316087	0.00145117	0.0296752	0.20941	0.679003	-0.0501159	0.0747324	0.502659	0.697554
2-hydroxyarachidate*	black	Lipid	Fatty Acid, Monohydroxy	0.0570672	0.289421	0.160131	0.0133379	0.0613717	-0.0423348	-0.0616992	0.120669	0.256846	0.02445	0.0197854	0.0466425	0.0383839	0.071629	0.592192	0.684903	0.164371	-0.00106683	0.00458925	0.816237	0.861753	-0.064617	-0.177091	0.135879	0.192836	0.338996	-0.469805	-0.00307094	0.00578105	0.595418	0.716373	-0.144861	0.180464	0.0922957	0.0508853	0.197007	0.705517	0.000794522	0.00153273	0.604337	0.832847	0.0794348	-0.0298891	0.078947	0.705084	0.841197
2-hydroxybehenate	blue	Lipid	Fatty Acid, Monohydroxy	0.410113	0.228868	0.190451	0.116867	0.0677919	-0.0213333	-0.118673	0.0294669	0.00740496	-0.0892987	-0.142192	0.00731042	0.0738329	0.070882	0.297886	0.396861	0.401362	-0.0106758	0.00454139	0.0189672	0.0382807	-1.41702	-0.139197	0.134462	0.30087	0.462698	-0.334703	-0.0128722	0.00572076	0.0247051	0.057839	-1.23778	0.188646	0.0913331	0.0391888	0.171775	0.765041	0.000578094	0.00151674	0.703195	0.879653	0.0556888	0.0181065	0.0781278	0.816786	0.903002
2-hydroxybutyrate/2-hydroxyisobutyrate	blue	Amino Acid	Glutathione Metabolism	0.505398	0.24816	-0.0619001	-0.0109928	0.135602	0.0253387	-0.0320623	-0.14132	0.263867	-0.04288	0.0261199	-0.0651039	-0.114441	0.0697425	0.101197	0.171243	-0.766388	0.00226828	0.00446838	0.611848	0.704616	0.152047	-0.0863424	0.1323	0.51418	0.65929	-0.180924	0.0234451	0.00562879	3.43634e-05	0.000196503	3.70663	-0.0522055	0.0898649	0.561443	0.754914	-0.122103	0.000200697	0.00149236	0.893053	0.955471	0.0197827	-0.0594354	0.0768466	0.439489	0.652674
2-hydroxydecanoate	yellow	Lipid	Fatty Acid, Monohydroxy	0.0628776	0.00948823	0.0327572	0.0100864	0.000400342	0.062595	0.0804015	0.250004	0.136166	0.142568	0.110476	0.176873	-0.0834469	0.0702157	0.235001	0.328407	-0.483587	-0.000161981	0.0044987	0.971286	0.975207	-0.0109034	-0.345587	0.133198	0.00963895	0.0328451	-1.48353	-0.0103549	0.00566698	0.068024	0.132974	-0.876233	-0.17879	0.0904746	0.0484704	0.194468	-0.711152	-0.00426713	0.00150248	0.00462089	0.0867507	-1.06173	-0.100436	0.0773173	0.194303	0.406158
2-hydroxyglutarate	yellow	Lipid	Fatty Acid, Dicarboxylate	0.043713	0.0337256	0.210312	0.105371	-0.0372845	-0.00127099	0.238896	0.305612	0.0535521	-0.051011	0.0921013	0.0395535	0.080928	0.0711962	0.255996	0.353772	0.451277	-0.00285274	0.00456152	0.531885	0.636853	-0.19596	-0.158121	0.135058	0.242029	0.395199	-0.403184	-0.0205588	0.00574612	0.000366501	0.00162075	-2.79028	-0.120337	0.091738	0.189969	0.43958	-0.356962	-0.000359209	0.00152346	0.813658	0.929854	-0.0315852	-0.100714	0.0783987	0.199278	0.411372
2-hydroxyhippurate (salicylurate)	turquoise	Xenobiotics	Benzoate Metabolism	-0.0129831	0.0217787	-0.052934	-0.0795966	-0.0119545	-0.00166686	0.128068	0.127837	0.101764	0.21876	0.235839	-0.0791211	-0.141995	0.0680391	0.0371962	0.0728548	-1.13754	0.0165936	0.00435925	0.000151292	0.000530053	3.27568	-0.381586	0.129069	0.00320028	0.0135501	-1.86806	0.000862717	0.00549132	0.8752	0.915693	0.0382502	-0.0604154	0.08767	0.490939	0.70419	-0.15231	-0.000310643	0.00145591	0.831093	0.935402	-0.0290015	-0.0146056	0.0749951	0.845633	0.923121
2-hydroxylaurate	blue	Lipid	Fatty Acid, Monohydroxy	0.209814	-0.043827	-0.0497499	-0.0133141	0.127248	0.208531	-0.0567661	0.0416619	0.0521522	0.00567738	-0.106952	0.0484879	-0.205959	0.0672735	0.00227313	0.00614611	-2.2114	-0.016387	0.00431019	0.000154097	0.000537988	-3.26923	-0.00978194	0.127617	0.93892	0.966107	-0.0149749	0.00244831	0.00542952	0.652161	0.761733	0.118197	-0.422269	0.0866835	1.32713e-06	6.00225e-05	-4.22169	0.00200369	0.00143952	0.164322	0.468482	0.329308	-0.170468	0.0739161	0.0213431	0.118235
2-hydroxynervonate*	blue	Lipid	Fatty Acid, Monohydroxy	0.471935	0.0589103	0.123828	0.0626802	0.0906222	0.00791933	-0.0625159	-0.00377359	-0.0661045	-0.10594	-0.0674566	0.072382	0.0270082	0.0679753	0.691231	0.774522	0.110966	-0.0023082	0.00435516	0.59626	0.692273	-0.159722	0.143404	0.128948	0.266414	0.424131	0.3725	-0.0243007	0.00548617	1.07116e-05	7.50568e-05	-4.12461	0.429479	0.0875878	1.13313e-06	5.36888e-05	4.27012	0.000599567	0.00145454	0.680297	0.86449	0.06324	0.0307755	0.0749189	0.681337	0.825889
2-hydroxyoctanoate	turquoise	Lipid	Fatty Acid, Monohydroxy	0.0561261	0.0395755	-0.0168854	0.0252795	0.0364296	0.0135989	0.0400891	0.260865	0.156235	0.128587	0.256793	0.106885	-0.00969707	0.0722934	0.893328	0.925898	-0.033437	0.00781437	0.00463182	0.0919585	0.147579	0.830977	-0.438822	0.13714	0.00142738	0.00689439	-2.1615	-0.00084589	0.00583467	0.884765	0.922789	-0.0348975	0.0315201	0.0931518	0.735167	0.861592	0.0646984	-0.00245171	0.00154694	0.113376	0.400032	-0.397905	-0.0240311	0.0796817	0.763042	0.870672
2-hydroxypalmitate	blue	Lipid	Fatty Acid, Monohydroxy	0.607074	0.0649817	0.26322	0.160592	0.0162455	0.000583918	0.06783	-0.0578759	-0.157449	0.0100326	0.0103681	-0.0390044	0.151345	0.0689793	0.0285074	0.0574759	1.24051	0.00108376	0.00441948	0.806343	0.859006	0.0660038	-0.0622511	0.130853	0.634389	0.753825	-0.12273	-0.0164719	0.0055672	0.0031768	0.0100666	-1.99712	-0.156826	0.0888814	0.0780249	0.261864	-0.581924	0.000879365	0.00147603	0.551495	0.7985	0.0977248	0.187882	0.0757525	0.0133282	0.0843758
2-hydroxystearate	blue	Lipid	Fatty Acid, Monohydroxy	0.343446	0.111943	0.25138	0.0943646	0.0315395	-0.0897617	0.0148232	-0.0144809	-0.0346065	0.0521241	-0.0343263	0.00524998	0.169388	0.0685901	0.0137279	0.0302865	1.51875	-0.00752188	0.00439455	0.0873367	0.141301	-0.849855	0.0789717	0.130114	0.544056	0.686104	0.16361	-0.00729864	0.00553578	0.187718	0.293678	-0.532129	-0.208764	0.0883799	0.0184007	0.103439	-0.985315	0.0017282	0.0014677	0.239338	0.555787	0.255091	0.158471	0.0754035	0.0358856	0.157401
2-isopropylmalate	turquoise	Xenobiotics	Food Component/Plant	-0.130626	0.079284	0.0464191	-0.0764788	-0.0066439	0.0446894	0.232566	0.150065	0.274746	0.106278	0.313321	0.0656002	0.00560506	0.0688618	0.935147	0.949108	0.0226843	0.0132947	0.00441195	0.00266248	0.00674089	2.17128	-0.0774302	0.13063	0.553513	0.692574	-0.159534	0.000556679	0.00555771	0.920239	0.943323	0.0253394	-0.200701	0.08873	0.0239596	0.122255	-0.912732	-0.00101796	0.00147351	0.489861	0.762773	-0.117605	-0.12428	0.0757807	0.101386	0.282574
2-keto-3-deoxy-gluconate	turquoise	Xenobiotics	Food Component/Plant	-0.0645598	0.112231	-0.127174	-0.15923	0.0538479	0.194069	0.0653564	0.0249367	0.279196	0.214328	0.54025	0.0379745	-0.291301	0.0671666	1.62206e-05	6.64178e-05	-4.17772	0.0316472	0.00430335	4.61555e-13	7.17574e-12	11.1441	0.230042	0.127414	0.0713634	0.162486	0.789183	0.0232017	0.0054209	2.08646e-05	0.000127364	3.89495	-0.126385	0.0865458	0.14458	0.372687	-0.428656	-9.25731e-05	0.00143724	0.948659	0.977002	-0.0101048	0.115949	0.0739255	0.117156	0.303345
2-methoxyresorcinol sulfate	yellow	Xenobiotics	Chemical	-0.0614698	-0.0698947	-0.0612757	0.0444321	-0.0401503	0.0519142	0.112338	0.45697	0.12843	0.132643	0.161058	0.078967	-0.0200369	0.0711988	0.778456	0.845594	-0.0728381	-0.00223815	0.00456169	0.62381	0.716734	-0.144642	-0.380014	0.135063	0.0050147	0.019256	-1.71543	-0.00678834	0.00574633	0.237808	0.351067	-0.45461	-0.136095	0.0917413	0.138329	0.36316	-0.439902	-0.00146527	0.00152352	0.336446	0.649524	-0.187405	-0.22173	0.0781008	0.00463587	0.0397052
2-methylbutyrylcarnitine (C5)	brown	Amino Acid	Leucine, Isoleucine and Valine Metabolism	0.084769	0.246347	-0.142827	-0.116822	0.115322	0.0353642	0.0219074	0.164781	0.608877	0.394046	0.496354	0.0476923	-0.211776	0.0680804	0.00193046	0.00535043	-2.27161	0.0127686	0.00436189	0.00351262	0.00871584	2.05969	-0.230736	0.129148	0.0743658	0.167092	-0.777045	0.0272669	0.00549465	8.44744e-07	7.7826e-06	5.10888	-0.137294	0.0877233	0.117946	0.336264	-0.47332	0.00227528	0.00145679	0.118707	0.407287	0.390099	-0.00158436	0.0750423	0.983161	0.994151
2-methylbutyrylglycine (C5)	turquoise	Amino Acid	Leucine, Isoleucine and Valine Metabolism	-0.0944327	0.0413654	-0.0239776	-0.108863	0.0542766	-0.0119238	-0.0731248	0.0256711	0.168979	0.048857	0.138453	0.0780877	-0.142416	0.0713868	0.0463709	0.0887289	-1.05193	-0.00544955	0.00457373	0.233802	0.328578	-0.483362	0.175867	0.13542	0.194414	0.340111	0.468379	0.00913818	0.0057615	0.113103	0.202043	0.694557	-0.140185	0.0919836	0.127883	0.352476	-0.452871	0.000637116	0.00152754	0.676724	0.86449	0.06324	-0.0648163	0.0786546	0.410141	0.626867
2-methylmalonylcarnitine (C4-DC)	turquoise	Lipid	Fatty Acid Synthesis	0.04817	0.0891611	-0.0963256	-0.0403277	0.0206737	0.0703696	0.128174	0.117711	0.196921	0.355053	0.613913	-0.0727828	-0.155792	0.0692441	0.0247167	0.0506031	-1.29582	0.0301548	0.00443645	2.03884e-11	2.44415e-10	9.61187	0.0623022	0.131355	0.635408	0.753825	0.12273	0.017324	0.00558857	0.00200127	0.00672725	2.17216	-0.0300387	0.0892227	0.73645	0.861731	-0.0646285	-0.00235269	0.00148169	0.112703	0.400032	-0.397905	-0.0534446	0.0763024	0.483855	0.688234
2-methylserine	turquoise	Amino Acid	Glycine, Serine and Threonine Metabolism	-0.0952152	-0.0230107	-0.0636791	-0.0992212	0.0240298	0.0729532	0.0933077	-0.0499796	0.21501	0.0173425	0.192953	0.0959051	0.0100738	0.0702329	0.885982	0.919241	0.0365706	0.00631235	0.0044998	0.161049	0.240606	0.618694	0.335119	0.133231	0.0120801	0.0399326	1.39867	0.00118109	0.00566838	0.834995	0.893355	0.0489759	-0.120346	0.0904968	0.183936	0.433023	-0.363489	-0.00244129	0.00150285	0.104663	0.388579	-0.410521	-0.114463	0.0773128	0.139114	0.33382
2-naphthol sulfate	yellow	Xenobiotics	Chemical	-0.0132835	0.00364884	0.0681401	0.0176076	0.134313	-0.026713	-0.251847	0.0613718	-0.124936	-0.143536	-0.0787665	-0.0342352	-0.0346012	0.0586076	0.555091	0.648719	-0.187943	-0.00548261	0.00375497	0.144643	0.222098	-0.653455	0.375709	0.111178	0.000760461	0.00424109	2.37252	-0.00328083	0.00473012	0.488125	0.612811	-0.212673	1.1827	0.0755173	1.25239e-48	4.15376e-46	45.3816	0.00111117	0.00125409	0.375855	0.674227	0.171194	0.0344127	0.0645898	0.594322	0.760868
2-oxoarginine*	brown	Amino Acid	Urea cycle; Arginine and Proline Metabolism	-0.259733	0.210437	-0.0476238	-0.155577	0.0768374	0.0411846	0.259011	0.142485	0.604128	0.207721	0.297195	0.0886399	-0.287883	0.0662449	1.56012e-05	6.46801e-05	-4.18923	0.00635241	0.00424429	0.134853	0.208029	0.681876	0.0261285	0.125666	0.835342	0.905408	0.0431555	0.0385812	0.00534651	1.20742e-12	4.14271e-11	10.3827	-0.248452	0.0853581	0.00370273	0.0357256	-1.44702	-0.00448502	0.00141752	0.00161284	0.0534924	-1.27171	-0.0958719	0.0729431	0.189096	0.398624
2-palmitoyl-GPC* (16:0)*	green	Lipid	Lysophospholipid	-0.0152646	0.266599	0.674409	0.202037	0.00256066	-0.0383374	0.0755464	0.0507505	-0.048887	-0.117148	-0.0945825	0.0528636	0.160343	0.0689016	0.0201979	0.0423986	1.37265	-0.0192763	0.0044145	1.42158e-05	6.25872e-05	-4.20351	-0.464785	0.130705	0.000397892	0.00244384	-2.61193	-0.0304275	0.00556093	5.90579e-08	6.92509e-07	-6.15957	-0.114863	0.0887813	0.196105	0.446233	-0.350439	-0.00162372	0.00147436	0.271083	0.58334	-0.234078	-0.239035	0.0754923	0.00160014	0.0212285
2-piperidinone	turquoise	Xenobiotics	Food Component/Plant	-0.0552238	0.00900398	0.0692665	-0.0740798	0.0205629	0.0391739	-0.117281	-0.177347	0.061057	-0.0738782	0.0348545	0.171151	-0.174392	0.0688599	0.0115063	0.0261388	-1.58271	-0.00398751	0.00441183	0.366352	0.470956	-0.327019	0.884408	0.130626	2.42667e-11	1.35023e-09	8.86959	0.0163658	0.00555756	0.00332205	0.0104273	1.98183	0.0789831	0.0887276	0.37363	0.626917	0.20279	-0.000535366	0.00147347	0.716446	0.879666	-0.0556823	-0.0920631	0.0758341	0.225091	0.445522
2-stearoyl-GPE (18:0)*	green	Lipid	Lysophospholipid	0.0111107	0.351135	0.585276	0.22304	-0.044742	-0.0989029	0.0195279	0.0626834	-0.0430108	-0.118772	-0.0531595	-0.0114437	0.309715	0.0676262	5.3672e-06	2.42744e-05	4.61485	-0.0128692	0.00433279	0.0030619	0.00769341	-2.11388	-0.242415	0.128286	0.0591534	0.137961	-0.860244	-0.0303908	0.00545799	3.47804e-08	4.32581e-07	-6.36393	0.0225755	0.087138	0.79564	0.903723	0.0439646	-9.16631e-05	0.00144707	0.949508	0.977002	-0.0101048	-0.152332	0.0743537	0.0408016	0.166383
2,3-dihydroxy-2-methylbutyrate	turquoise	Amino Acid	Leucine, Isoleucine and Valine Metabolism	-0.0163627	0.138602	-0.0105477	-0.1332	0.0280374	-0.0364978	0.160559	0.439544	0.28432	0.171753	0.502299	0.0598655	-0.162499	0.0706087	0.021616	0.0446222	-1.35045	0.0177986	0.00452388	9.0394e-05	0.000333119	3.4774	-0.208861	0.133944	0.119302	0.231095	-0.63621	0.0024701	0.0056987	0.664801	0.766485	0.115496	-0.0794846	0.0909809	0.382567	0.629598	-0.200937	-0.000632114	0.00151089	0.675784	0.86449	-0.06324	-0.262861	0.0772918	0.000703788	0.0125048
2,3-dihydroxy-5-methylthio-4-pentenoate (DMTPA)*	turquoise	Amino Acid	Methionine, Cysteine, SAM and Taurine Metabolism	0.0916903	0.202594	-0.166681	-0.127143	0.0715376	0.110065	0.143053	0.197776	0.514798	0.419193	0.842294	0.013994	-0.11347	0.0641494	0.0772877	0.13635	-0.865346	0.044202	0.00411003	2.40852e-25	3.42354e-23	22.4655	-0.00507107	0.12169	0.96677	0.984351	-0.00685	0.0402753	0.00517739	2.16635e-14	1.26795e-12	11.8969	0.00898981	0.082658	0.91342	0.955322	0.0198504	-0.000998176	0.00137268	0.467324	0.744237	-0.128289	-0.054009	0.0706844	0.445033	0.657962
2,3-dihydroxyisovalerate	turquoise	Xenobiotics	Food Component/Plant	-0.0489921	0.101052	0.151341	-0.0839954	0.0728915	0.0614492	0.183768	0.111846	0.248738	0.10965	0.346981	-0.000349302	-0.0326428	0.0690358	0.636452	0.724565	-0.139923	0.0121535	0.0044231	0.00613096	0.0143537	1.84304	0.104777	0.13096	0.423897	0.582355	0.234812	-0.0128156	0.00557176	0.0216894	0.0522544	-1.28188	-0.177645	0.0889542	0.0461466	0.188954	-0.723643	0.000402439	0.00147723	0.785361	0.918974	0.0366966	-0.100131	0.0760158	0.188125	0.397419
2'-deoxyuridine	pink	Nucleotide	Pyrimidine Metabolism, Uracil containing	0.00815779	-0.0566817	-0.0635674	-0.113841	0.191882	0.336207	-0.0815093	-0.257634	0.117135	-0.0925041	-0.0645689	0.076601	-0.364012	0.0677396	1.00275e-07	5.63694e-07	-6.24896	-0.004382	0.00434006	0.31295	0.412978	-0.384073	0.532944	0.128501	3.70897e-05	0.00031012	3.50847	0.0078951	0.00546714	0.149089	0.244387	0.611921	-0.117314	0.0872841	0.179302	0.429555	-0.366982	-0.00141807	0.0014495	0.328202	0.64083	-0.193257	0.00481299	0.0746664	0.94862	0.983374
2'-O-methylcytidine	turquoise	Nucleotide	Pyrimidine Metabolism, Cytidine containing	-0.0247241	-0.0944112	0.0157998	-0.0953992	0.0515014	0.0185092	0.0646457	0.0521273	0.0395391	0.0315968	0.162969	0.0773297	-0.208709	0.0705915	0.00319886	0.00846506	-2.07237	0.00368787	0.00452278	0.415078	0.522128	0.282223	0.183304	0.133911	0.171416	0.306211	0.51398	-0.0155682	0.00569732	0.00641815	0.0182982	-1.73759	0.099123	0.0909588	0.276137	0.534545	0.272016	-0.00364084	0.00151052	0.0161553	0.159075	-0.798398	0.0326166	0.0778019	0.675159	0.822256
2'-O-methyluridine	blue	Nucleotide	Pyrimidine Metabolism, Uracil containing	0.0166582	-0.0338075	-0.0432037	0.025046	0.0331178	0.152125	-0.00322624	0.0381718	-0.0386726	-0.0241444	0.0495163	0.0911222	-0.0118865	0.0697984	0.864817	0.910311	-0.04081	0.0019421	0.00447196	0.664195	0.74675	0.126825	0.0485553	0.132406	0.713926	0.814397	0.0891641	-0.00729833	0.0056333	0.195484	0.303917	-0.517245	0.0359698	0.0899369	0.6893	0.834667	0.0784867	-0.00125604	0.00149355	0.400606	0.690668	-0.160731	-0.0119528	0.0769348	0.876573	0.944951
21-hydroxypregnenolone disulfate	magenta	Lipid	Pregnenolone Steroids	-0.0456651	0.0203332	-0.0493302	-0.111235	0.883797	0.102599	-0.137344	0.0374392	0.121119	-0.0593571	0.0802924	-0.016979	-0.593804	0.0669588	4.4888e-18	1.08935e-16	-15.9628	-0.0215079	0.00429003	6.53744e-07	3.675e-06	-5.43474	-0.068236	0.12702	0.591268	0.729011	-0.137266	0.00568404	0.00540413	0.2932	0.418556	0.378246	0.357602	0.0862781	3.75084e-05	0.000982127	3.00783	-0.0013702	0.00143279	0.339194	0.650284	-0.186897	-0.142844	0.0736391	0.0527441	0.194532
3-(3-hydroxyphenyl)propionate	yellow	Xenobiotics	Benzoate Metabolism	0.0358629	0.0547823	0.0570721	0.0861929	-0.00929535	0.0241629	0.0441267	0.360472	0.0430033	0.0401226	0.0474923	-0.0164562	0.0682443	0.072814	0.348907	0.446798	0.349888	-0.00360344	0.00466517	0.44009	0.546679	-0.262268	-0.457105	0.138127	0.000975571	0.00500357	-2.30072	-0.0105574	0.00587669	0.0727809	0.140615	-0.851967	0.0710776	0.0938225	0.448921	0.684037	0.164921	0.00134458	0.00155808	0.388401	0.680062	0.167451	-0.0280875	0.080254	0.72644	0.847755
3-(4-hydroxyphenyl)lactate (HPLA)	brown	Amino Acid	Tyrosine Metabolism	0.0215846	0.0537339	-0.0958965	-0.209182	0.212284	0.184847	-0.158478	0.0533722	0.456187	0.109871	0.4032	0.0856221	-0.521277	0.0677719	4.11314e-14	5.93127e-13	-12.2269	-0.000958421	0.00434213	0.82536	0.86628	-0.0623418	0.458358	0.128562	0.00038428	0.0023749	2.62435	0.019823	0.00546975	0.000307609	0.00140399	2.85263	-0.21815	0.0873258	0.0126778	0.0807273	-1.09298	0.00198434	0.00145019	0.171579	0.477327	0.321184	0.0226434	0.0746981	0.761865	0.870328
3-acetylphenol sulfate	yellow	Xenobiotics	Chemical	-0.142338	-0.0142717	0.00251469	0.0670215	0.0672585	-0.0108276	0.0605226	0.781461	0.136528	0.160125	0.183681	0.00845027	-0.169755	0.0696363	0.0149882	0.0328487	-1.48348	0.00121351	0.00446158	0.785696	0.843331	0.0740019	-0.732999	0.132099	3.8684e-08	8.55346e-07	-6.06786	-0.00815257	0.00562023	0.147275	0.242205	-0.615818	0.0785742	0.0897281	0.381451	0.629598	0.200937	-0.00108831	0.00149009	0.465372	0.744237	-0.128289	-0.216313	0.0763888	0.00474172	0.039966
3-amino-2-piperidone	turquoise	Amino Acid	Urea cycle; Arginine and Proline Metabolism	-0.0716335	-0.0955946	-0.0882858	-0.126421	0.0573368	0.0820242	-0.0691226	0.112935	0.272377	0.205134	0.368491	0.0344039	-0.29575	0.0671275	1.19205e-05	5.04719e-05	-4.29695	0.017065	0.00430084	7.88019e-05	0.000293662	3.53215	0.484266	0.12734	0.000153465	0.00105494	2.97677	-0.00220688	0.00541774	0.683861	0.781219	-0.107227	0.203501	0.0864954	0.0188685	0.105473	0.97686	0.00239588	0.0014364	0.0956982	0.374033	0.42709	0.216331	0.0736095	0.00338521	0.0361828
3-aminoisobutyrate	blue	Nucleotide	Pyrimidine Metabolism, Thymine containing	0.209908	-0.118971	-0.0149525	0.0670337	0.0879824	0.165789	0.0377589	0.118822	0.0967305	0.0947306	0.275643	0.0585721	-0.0627184	0.0695397	0.367368	0.465644	-0.331946	0.0144192	0.00445539	0.00125871	0.00352557	2.45277	-0.415159	0.131916	0.00170755	0.00805218	-2.09409	-0.0275299	0.00561243	1.12336e-06	9.63572e-06	-5.01612	0.0159266	0.0896036	0.858966	0.937328	0.0281086	0.0012236	0.00148802	0.411142	0.701187	0.154166	-0.0467489	0.0766336	0.542009	0.727798
3-carboxy-4-methyl-5-pentyl-2-furanpropionate (3-CMPFP)	blue	Lipid	Fatty Acid, Dicarboxylate	0.130422	0.0508821	-0.0689585	0.117993	-0.0672791	0.0189762	0.197667	0.231384	0.134328	0.320081	0.406085	-0.124743	0.266729	0.0651303	4.62868e-05	0.000172492	3.76323	0.0252631	0.00417288	2.13717e-09	1.84911e-08	7.73304	-0.608453	0.123551	1.01963e-06	1.31757e-05	-4.88023	0.0199898	0.00525655	0.000153531	0.000763815	3.11701	-0.350269	0.083922	3.31253e-05	0.000915546	-3.03832	-0.000276487	0.00139367	0.84279	0.935402	-0.0290015	-0.122577	0.0716642	0.0875594	0.264807
3-carboxy-4-methyl-5-propyl-2-furanpropanoate (CMPF)	black	Lipid	Fatty Acid, Dicarboxylate	0.0602095	0.00483529	-0.110544	0.0536	-0.113322	-0.00204322	0.376169	0.123451	0.10937	0.105137	0.159517	-0.0616656	0.0949859	0.0676148	0.160452	0.247014	0.607278	0.023925	0.00433206	4.46518e-08	3.17347e-07	6.49847	-0.221703	0.128264	0.0842734	0.179171	-0.746732	0.0119716	0.00545707	0.0285282	0.0651044	1.18639	-0.289965	0.0871233	0.000912531	0.0137571	-1.86147	-0.00518332	0.00144683	0.000360083	0.0312027	-1.50581	-0.161348	0.0743181	0.0302108	0.144045
3-ethylcatechol sulfate (1)	yellow	Xenobiotics	Food Component/Plant	-0.00319381	0.0731213	0.124453	0.0717006	0.116982	-0.0256784	-0.0379598	0.667356	0.052278	0.014684	0.0933246	-0.00860629	-0.0142964	0.0673514	0.831951	0.886661	-0.0522423	0.0036949	0.00431519	0.392104	0.498268	0.302537	-0.524504	0.127765	4.43835e-05	0.000364971	-3.43774	-0.0119797	0.00543582	0.0278085	0.0636079	-1.19649	0.833584	0.086784	8.72206e-21	1.44641e-18	17.8397	0.000672493	0.00144119	0.640893	0.851939	0.0695916	-0.0588553	0.0742107	0.427955	0.643226
3-formylindole	brown	Xenobiotics	Food Component/Plant	-0.111911	0.137767	0.0999652	0.0247474	0.0856918	0.272336	0.358977	0.212904	0.368155	0.12825	0.250932	0.0137876	-0.288366	0.0683219	2.70416e-05	0.000105515	-3.97668	-0.00200391	0.00437737	0.647225	0.733472	-0.134616	-0.430938	0.129606	0.000922996	0.00482217	-2.31676	-0.00878966	0.00551414	0.111312	0.200281	-0.698359	-0.332066	0.0880345	0.000173446	0.00346275	-2.46058	-0.00521318	0.00146196	0.000383379	0.0312027	-1.50581	-0.400685	0.0740116	8.0838e-08	8.04339e-05
3-hydroxy-2-ethylpropionate	blue	Amino Acid	Leucine, Isoleucine and Valine Metabolism	0.373016	0.218351	-0.0950718	-0.0816435	0.191512	0.071661	0.0287085	0.0399906	0.363528	0.406524	0.454042	-0.0768127	-0.359616	0.0685388	1.96529e-07	1.07443e-06	-5.96882	0.0184458	0.00439126	2.95063e-05	0.00012284	3.91066	-0.230279	0.130017	0.0769042	0.170803	-0.767505	0.0154892	0.00553165	0.00522711	0.0152075	1.81794	-0.0909948	0.0883139	0.303143	0.563789	-0.248884	0.000183947	0.0014666	0.900218	0.956963	0.0191049	-0.0383134	0.0755358	0.612135	0.777872
3-hydroxy-3-methylglutarate	turquoise	Lipid	Mevalonate Metabolism	0.0448739	0.124775	-0.0826422	-0.199462	-0.0670921	0.114384	0.201606	0.115517	0.304062	0.302875	0.568862	0.00381878	0.00844366	0.0678121	0.900937	0.929909	0.0315595	0.0289835	0.0043447	4.63812e-11	5.36619e-10	9.27033	-0.117444	0.128638	0.361521	0.520569	-0.283521	0.00509825	0.00547299	0.351851	0.4828	0.316233	-0.07684	0.0873775	0.379437	0.628187	-0.201911	0.00123843	0.00145105	0.393645	0.683297	0.165391	-0.0539129	0.0747231	0.470804	0.67776
3-hydroxyadipate*	blue	Lipid	Fatty Acid, Dicarboxylate	0.333227	0.0197326	-0.0681188	0.000721751	-0.00236762	-0.0435331	0.0265528	0.0601418	0.0833226	0.301763	0.44429	-0.0485562	0.0684864	0.067602	0.311316	0.410821	0.386347	0.0277141	0.00433124	2.61771e-10	2.65778e-09	8.57548	-0.012989	0.12824	0.919347	0.957764	-0.0187413	0.00824631	0.00545604	0.131065	0.222922	0.651846	-0.0516136	0.0871068	0.553655	0.751578	-0.124026	0.00454239	0.00144655	0.00174846	0.0543661	1.26467	0.14376	0.0743475	0.0535003	0.194532
3-hydroxybutyrate (BHBA)	blue	Lipid	Ketone Bodies	0.733936	0.0741299	-0.0479493	0.0864253	0.031467	0.105196	-0.0246198	-0.0559986	-0.0395605	0.003128	-0.00288126	-0.0814308	-0.0889129	0.0710636	0.211224	0.301532	-0.520667	0.0116649	0.00455303	0.010582	0.023398	1.63082	-0.241352	0.134807	0.0737606	0.1668	-0.777805	-0.00250581	0.00573542	0.662297	0.765724	-0.115928	0.0223933	0.0915672	0.806861	0.909204	0.0413389	0.00185617	0.00152063	0.22256	0.540116	0.267513	0.0630316	0.0783	0.42105	0.635728
3-hydroxybutyroylglycine	blue	Lipid	Fatty Acid Metabolism (Acyl Glycine)	0.362419	-0.0630385	0.0811286	0.228354	-0.0970567	0.0503971	0.0598674	0.0250004	-0.153882	0.0604334	0.141939	-0.0474289	0.47372	0.0696399	1.96827e-11	1.8831e-10	9.72513	0.019192	0.00446181	1.89916e-05	8.14509e-05	4.0891	0.0266478	0.132106	0.840189	0.909671	0.0411155	-0.0159724	0.00562052	0.00459587	0.0136098	-1.86615	0.132666	0.0897327	0.139666	0.365703	0.436871	0.000553666	0.00149016	0.710325	0.879653	0.0556888	-0.0518501	0.0767402	0.499446	0.696983
3-hydroxydecanoate	blue	Lipid	Fatty Acid, Monohydroxy	0.773979	0.118489	-0.0580161	0.074609	0.0353104	0.0792242	-0.00754037	-0.0257058	-0.0469738	0.0206196	0.0514323	-0.00771665	0.0748495	0.0702717	0.28712	0.389216	0.409809	0.0107848	0.00450229	0.0168224	0.0346548	1.46024	-0.00565495	0.133304	0.966173	0.984351	-0.00685	0.00945629	0.00567151	0.0958255	0.175916	0.754695	-0.0543581	0.0905468	0.548449	0.751578	-0.124026	0.00305051	0.00150368	0.0428082	0.250554	0.601099	0.0662602	0.0774235	0.392347	0.614781
3-hydroxyhexanoate	blue	Lipid	Fatty Acid, Monohydroxy	0.629783	0.0533046	-0.119166	0.110046	0.0303033	0.0543601	0.0700348	0.12861	0.13176	0.227902	0.299245	-0.0082296	0.0610409	0.0686485	0.374164	0.473054	0.32509	0.0226512	0.00439829	3.2553e-07	1.95122e-06	5.70969	-0.366259	0.130225	0.00503172	0.019256	-1.71543	0.00387307	0.0055405	0.484719	0.609728	0.214864	-0.092079	0.0884552	0.298194	0.562952	-0.249529	0.00258179	0.00146895	0.0791883	0.346655	0.460103	0.218584	0.0752867	0.00378981	0.0377086
3-hydroxyhippurate	yellow	Xenobiotics	Benzoate Metabolism	0.011832	0.0501201	0.0594762	0.0819487	-0.0734327	0.0146454	0.105155	0.462348	0.0820997	0.107856	0.155759	-0.0535783	0.0570272	0.0719717	0.428379	0.530806	0.275064	0.0057045	0.0046112	0.216401	0.306722	0.513254	-0.750814	0.136529	5.07892e-08	1.05282e-06	-5.97765	-0.00540622	0.00580871	0.352274	0.4828	-0.316233	0.0986141	0.0927372	0.287923	0.548733	0.260639	0.000980243	0.00154006	0.524628	0.783754	0.10582	-0.142585	0.0791768	0.0720914	0.23337
3-hydroxyisobutyrate	brown	Amino Acid	Leucine, Isoleucine and Valine Metabolism	0.272826	0.197483	-0.0859279	-0.0685947	0.155337	0.103736	0.0667199	0.0391292	0.545218	0.0983082	0.180147	-0.0276717	-0.269238	0.0699643	0.00012811	0.000435214	-3.3613	0.00385926	0.00448259	0.389518	0.496249	0.3043	-0.127656	0.132721	0.336412	0.500888	-0.300259	0.0181253	0.00564669	0.00137891	0.00493529	2.30669	-0.224968	0.0901507	0.0127723	0.0807273	-1.09298	-0.00174003	0.0014971	0.245461	0.563877	-0.248815	-0.150317	0.0769419	0.0510791	0.193662
3-hydroxylaurate	blue	Lipid	Fatty Acid, Monohydroxy	0.858654	0.0597933	-0.025797	0.134952	-0.00884475	0.114929	-0.0169856	-0.0724031	-0.189126	-0.0415723	-0.0441805	-0.0365453	0.165449	0.0705563	0.0192657	0.0410478	1.38671	0.00843522	0.00452052	0.0623963	0.105765	0.975656	-0.055408	0.133844	0.679	0.789365	-0.102722	0.00506412	0.00569448	0.374097	0.504998	0.296711	-0.0138528	0.0909135	0.878929	0.944422	-0.0248339	0.00239449	0.00150977	0.113121	0.400032	0.397905	0.0315659	0.0777636	0.684906	0.82704
3-hydroxymyristate	blue	Lipid	Fatty Acid, Monohydroxy	0.821632	0.0793847	0.0269687	0.150275	-0.0229836	0.0921937	-0.0108935	-0.0884475	-0.204308	-0.0450833	-0.0528738	-0.0426134	0.219199	0.0708518	0.00204251	0.00561409	2.25072	0.00994768	0.00453945	0.0287014	0.0537813	1.26937	-0.0146569	0.134405	0.913189	0.956445	-0.01934	0.00466829	0.00571832	0.414521	0.545955	0.262843	0.0533537	0.0912942	0.5591	0.7538	0.122744	0.00158825	0.00151609	0.29513	0.603555	0.219283	0.0150685	0.0780953	0.847045	0.923121
3-hydroxyoctanoate	blue	Lipid	Fatty Acid, Monohydroxy	0.595961	0.111225	-0.106401	0.0367647	0.0511331	0.0497713	0.0171963	0.113575	0.135546	0.191489	0.225966	0.0367266	-0.054179	0.0701104	0.43988	0.542735	-0.265412	0.0164695	0.00449195	0.000261605	0.00084512	3.07308	-0.0580043	0.132998	0.662857	0.775021	-0.110686	0.00535054	0.00565849	0.344639	0.474953	0.32335	-0.135607	0.0903389	0.133712	0.356684	-0.447716	0.00350575	0.00150023	0.0196862	0.168254	0.774035	0.120959	0.0771656	0.117375	0.303345
3-hydroxyoleate*	blue	Lipid	Fatty Acid, Monohydroxy	0.671438	0.0926827	0.148429	0.13165	0.0651679	0.132362	-0.0478053	-0.0750405	-0.12744	-0.0709988	-0.037353	-0.00618155	0.127876	0.0713031	0.0732702	0.130186	0.885437	-0.00279592	0.00456837	0.540694	0.645764	-0.189926	-0.13871	0.135261	0.305427	0.466104	-0.331518	-0.00145561	0.00575475	0.800377	0.869405	-0.0607777	-0.00779125	0.0918758	0.932439	0.966355	-0.0148632	-9.26672e-06	0.00152575	0.995156	0.99716	-0.00123522	-0.0514619	0.0785743	0.512684	0.704587
3-hydroxyoleoylcarnitine	blue	Lipid	Fatty Acid Metabolism (Acyl Carnitine, Hydroxy)	0.76392	0.0690749	0.00330513	0.167597	0.0315252	0.0818799	-0.00339917	-0.00304857	-0.106087	0.0400783	0.126801	-0.0268933	-0.0113668	0.0689734	0.869141	0.910311	-0.04081	0.0194671	0.0044191	1.19517e-05	5.33269e-05	4.27305	-0.487048	0.130841	0.000210627	0.00139584	-2.85516	-0.0104404	0.00556672	0.0610753	0.120815	-0.917879	0.102186	0.0888738	0.250563	0.511264	0.291355	0.00268601	0.0014759	0.0691318	0.315718	0.500701	0.165315	0.0758095	0.0294891	0.141747
3-hydroxypyridine sulfate	yellow	Xenobiotics	Chemical	-0.0940648	-0.0198587	0.022575	0.0549599	0.00853209	-0.012867	0.125167	0.877496	0.0873766	0.125088	0.0972124	0.0114956	-0.11489	0.0692459	0.0974614	0.166056	-0.779745	0.00644328	0.00443657	0.146793	0.224401	0.648975	-0.670954	0.131358	4.0452e-07	6.38884e-06	-5.19458	-0.017597	0.00558872	0.00169884	0.00582847	-2.23445	0.0809734	0.089225	0.364396	0.621532	0.206536	-0.00113679	0.00148173	0.443177	0.722887	-0.14093	-0.267119	0.0757611	0.000445361	0.0105508
3-hydroxysebacate	blue	Lipid	Fatty Acid, Monohydroxy	0.488408	0.10163	-0.0509603	0.0105779	0.0197702	0.0329657	0.0283412	0.0400365	0.0501358	0.2386	0.299887	-0.0122858	-0.043552	0.0694121	0.530542	0.625827	-0.203546	0.0267943	0.00444721	2.54075e-09	2.17935e-08	7.66167	-0.222392	0.131674	0.0916018	0.192287	-0.716051	-0.00497716	0.00560213	0.374561	0.504998	-0.296711	-0.0351075	0.0894391	0.694767	0.836917	-0.0773176	0.00344445	0.00148529	0.0206345	0.168254	0.774035	0.102829	0.0764267	0.178844	0.388509
3-hydroxystearate	blue	Lipid	Fatty Acid, Monohydroxy	0.481357	0.150342	0.237359	-0.0054628	0.127906	0.121104	-0.0525655	-0.0507125	0.0350691	-0.093709	-0.0450475	0.0314008	-0.0222835	0.0699585	0.750168	0.82386	-0.0841468	-0.0135134	0.00448222	0.002649	0.00672387	-2.17238	0.116238	0.13271	0.381351	0.53975	0.267807	-0.00714247	0.00564623	0.206227	0.316692	-0.499362	0.0126239	0.0901433	0.88866	0.950348	0.0221174	0.00094199	0.00149698	0.529352	0.787302	0.103859	-0.125403	0.0769894	0.103727	0.28617
3-indoxyl sulfate	purple	Amino Acid	Tryptophan Metabolism	-0.0440071	0.113973	-0.0839428	-0.0714416	-0.0078813	-0.0397411	0.0595927	0.220102	0.23156	0.775957	0.475564	-0.0705395	-0.0876778	0.06956	0.207857	0.297579	-0.526398	0.0235349	0.00445669	1.64384e-07	1.06209e-06	5.97384	-0.0604762	0.131954	0.646848	0.761674	-0.118231	0.00813884	0.00561406	0.147514	0.242205	0.615818	-0.0596041	0.0896297	0.506233	0.721635	-0.141682	-0.000262081	0.00148845	0.860277	0.943744	-0.025146	-0.127561	0.076545	0.0959963	0.276059
3-methoxycatechol sulfate (1)	yellow	Xenobiotics	Benzoate Metabolism	-0.00684353	0.0569084	-0.0111429	0.0450695	0.0171461	0.0104821	0.0932999	0.666891	0.214815	0.108379	0.250765	-0.0053316	-0.0696326	0.0707817	0.325517	0.424495	-0.372128	0.00637582	0.00453496	0.160121	0.239774	0.620197	-0.472919	0.134272	0.000451504	0.0027227	-2.565	0.00202671	0.00571267	0.722848	0.809037	0.0920317	-0.0611235	0.0912039	0.502926	0.720017	-0.142657	-0.000663699	0.00151459	0.661354	0.858492	-0.0662637	-0.173398	0.077787	0.0260718	0.132354
3-methoxycatechol sulfate (2)	yellow	Xenobiotics	Benzoate Metabolism	-0.106591	0.011144	-0.034499	-0.00917825	0.0790282	0.00308451	0.12759	0.728312	0.193268	0.175352	0.290872	0.0272602	-0.221564	0.0699483	0.00159355	0.00449172	-2.34759	0.00503804	0.00448156	0.261266	0.356109	0.448418	-0.721356	0.132691	7.15374e-08	1.39568e-06	-5.85521	-0.00141983	0.0056454	0.801489	0.869663	-0.0606489	-0.0112694	0.09013	0.900526	0.953217	-0.0208084	-0.00173592	0.00149676	0.246469	0.563877	-0.248815	-0.316082	0.0763156	3.79958e-05	0.00257247
3-methoxytyrosine	turquoise	Amino Acid	Tyrosine Metabolism	0.0321114	-0.162805	-0.118097	0.0717828	-0.0936895	0.0583292	0.0721818	0.163446	-0.0151281	0.186979	0.332143	0.081297	0.179445	0.0668269	0.00739287	0.0176401	1.7535	0.0296843	0.00428158	8.27935e-12	1.04278e-10	9.98181	0.495395	0.12677	0.000100713	0.000753452	3.12294	-0.0176612	0.00539348	0.0011022	0.00413554	-2.38347	0.0822386	0.0861081	0.339824	0.597189	0.223888	0.000465854	0.00142997	0.744673	0.899211	0.0461382	0.239795	0.0731883	0.00109503	0.0162197
3-methyl catechol sulfate (1)	yellow	Xenobiotics	Benzoate Metabolism	-0.0404081	0.046073	0.0565672	0.0682124	0.0530758	-0.0445016	0.0614666	0.846778	0.118827	0.0813688	0.0962382	0.0112266	-0.0821201	0.0699893	0.241002	0.335282	-0.47459	0.00411792	0.0044842	0.358719	0.463539	0.333913	-0.569434	0.132769	2.0066e-05	0.000186595	-3.7291	-0.00697309	0.00564871	0.217382	0.328717	-0.483178	0.414339	0.0901829	5.01301e-06	0.000191844	3.71705	-0.000272778	0.00149764	0.855518	0.942681	-0.0256354	-0.218316	0.0767729	0.00456957	0.0397052
3-methyl catechol sulfate (2)	yellow	Xenobiotics	Benzoate Metabolism	-0.107773	0.00812952	-0.00599075	0.040439	0.0568709	0.0262272	0.0324738	0.72538	0.153509	0.101091	0.1409	0.0106832	-0.200622	0.071679	0.00524672	0.012922	-1.88867	-0.00260999	0.00459245	0.56997	0.671148	-0.173182	-0.503362	0.135974	0.000228124	0.00147392	-2.83153	-0.0075429	0.00578509	0.192645	0.300442	-0.522239	0.0837481	0.0923601	0.364799	0.621532	0.206536	-0.000221452	0.0015338	0.885234	0.951196	-0.0217298	-0.29309	0.0783504	0.000196091	0.00651783
3-methyl-2-oxobutyrate	brown	Amino Acid	Leucine, Isoleucine and Valine Metabolism	0.429851	0.235234	-0.0463232	-0.063612	0.245885	0.147304	-0.13791	-0.209336	0.195159	-0.109195	-0.0540995	-0.0543531	-0.316575	0.0675097	3.20371e-06	1.49657e-05	-4.8249	-0.0132556	0.00432532	0.00224969	0.00585979	-2.23212	-0.0505134	0.128065	0.69336	0.798488	-0.0977318	0.0363799	0.00544859	4.46314e-11	9.65396e-10	9.01529	-0.0472726	0.0869878	0.586973	0.772537	-0.112081	0.000535117	0.00144458	0.711156	0.879653	0.0556888	0.0434486	0.0743979	0.559377	0.740134
3-methyl-2-oxovalerate	brown	Amino Acid	Leucine, Isoleucine and Valine Metabolism	0.19709	0.281353	0.0234961	-0.141071	0.260694	0.0615904	-0.122852	-0.146971	0.529314	-0.0829403	-0.0271624	0.0379043	-0.414233	0.0681649	1.86538e-09	1.42773e-08	-7.84535	-0.0200299	0.0043673	5.20652e-06	2.5148e-05	-4.5995	0.111911	0.129308	0.387033	0.545465	0.263233	0.0180099	0.00550147	0.00110558	0.00413554	2.38347	-0.0232898	0.0878321	0.79095	0.900452	-0.0455394	0.00137032	0.0014586	0.347761	0.652452	0.185451	-0.0378706	0.0751239	0.614319	0.779653
3-methylcytidine	magenta	Nucleotide	Pyrimidine Metabolism, Cytidine containing	-0.0287504	0.0459214	0.0778963	-0.0196427	0.238533	0.265566	-0.0500783	-0.159215	-0.0296301	-0.32194	-0.0296931	0.0172368	-0.461876	0.0684409	2.80215e-11	2.60573e-10	-9.58407	-0.0239732	0.00438499	6.05441e-08	4.21268e-07	-6.37544	0.00562931	0.129831	0.965426	0.984351	0.00685	-0.00492526	0.00552375	0.372838	0.504998	-0.296711	0.106223	0.0881878	0.228738	0.481172	0.317699	-0.00280313	0.00146451	0.0559584	0.279792	-0.553164	0.101574	0.0753572	0.17806	0.388509
3-methylglutaconate	turquoise	Amino Acid	Leucine, Isoleucine and Valine Metabolism	0.120092	0.151873	-0.0838945	-0.0924725	-0.073035	0.070494	0.162466	0.135726	0.20934	0.296939	0.453997	-0.0578111	0.168846	0.064915	0.00945964	0.0220429	1.65673	0.0307872	0.00415909	3.28382e-13	5.34378e-12	11.2722	-0.411983	0.123143	0.000858009	0.00456236	-2.34081	0.000438939	0.00523918	0.933251	0.953373	0.0207372	-0.10353	0.0836445	0.216161	0.469608	-0.328265	0.00151188	0.00138906	0.276726	0.592133	0.227581	-0.129427	0.0714119	0.0702847	0.230803
3-methylglutarylcarnitine (2)	turquoise	Amino Acid	Leucine, Isoleucine and Valine Metabolism	0.0560966	0.0349501	-0.215114	0.0177313	-0.12842	-0.0179571	0.19405	0.182963	0.0381012	0.291749	0.439888	-0.0971183	0.269569	0.0627014	1.91724e-05	7.78633e-05	4.10867	0.0413292	0.00401726	1.90588e-23	1.58029e-21	20.8013	-0.749067	0.118944	4.89457e-10	1.75963e-08	-7.75458	0.0126715	0.00506052	0.0124708	0.0323137	1.49061	0.0348286	0.0807923	0.666516	0.823955	0.0840965	0.00110601	0.00134169	0.409985	0.70092	0.154332	0.0759334	0.0690629	0.271877	0.497608
3-methylhistidine	turquoise	Amino Acid	Histidine Metabolism	0.00187311	0.0783661	0.000153008	0.0539629	-0.00912634	0.0810899	0.13536	0.107824	0.306905	0.180809	0.357528	0.0149832	0.118812	0.0699714	0.0898819	0.155265	0.808927	0.0109461	0.00448305	0.0148274	0.0309293	1.50963	0.298418	0.132735	0.0248234	0.0720095	1.14261	0.00405102	0.00564727	0.473365	0.598473	0.222956	-0.266679	0.0901598	0.00318589	0.0323465	-1.49017	-0.000990172	0.00149725	0.508588	0.77141	-0.112715	-0.145664	0.0769605	0.0587449	0.210256
3-methylxanthine	yellow	Xenobiotics	Xanthine Metabolism	0.0603594	-0.0163215	0.057365	0.0982245	-0.0238665	-0.012071	0.0954248	0.365084	-0.0514766	0.145101	0.20709	-0.0949434	0.0946225	0.0695661	0.174142	0.261345	0.582786	0.0108043	0.00445708	0.0155598	0.0323216	1.49051	-0.818951	0.131966	8.58555e-10	2.84754e-08	-7.54553	-0.0038918	0.00561456	0.488402	0.612811	-0.212673	0.0202798	0.0896376	0.821069	0.916849	0.0377022	0.00180591	0.00148858	0.225409	0.545699	0.263047	0.148883	0.0765054	0.0519861	0.194278
3-phenylpropionate (hydrocinnamate)	yellow	Xenobiotics	Benzoate Metabolism	-0.0486435	-0.0873885	-0.0629211	0.0181104	-0.0124287	0.00792592	0.148231	0.353302	0.115282	0.27364	0.0569023	-0.00649387	-0.135124	0.0680781	0.0474909	0.0903412	-1.04411	0.0142411	0.00436174	0.00113943	0.00324853	2.48831	-0.273289	0.129143	0.0346275	0.09312	-1.03096	-0.0234192	0.00549446	2.25524e-05	0.000134369	-3.8717	-0.163608	0.0877202	0.0625182	0.230391	-0.637534	-0.00186231	0.00145674	0.201462	0.516637	-0.286815	-0.0569671	0.0750136	0.447815	0.659136
3-phosphoglycerate	pink	Carbohydrate	Glycolysis, Gluconeogenesis, and Pyruvate Metabolism	-0.0700859	0.00923037	-0.0646416	-0.0518881	0.0540457	0.336334	0.022803	0.0263117	0.0779663	-0.0433628	0.0154164	-0.0458384	-0.178418	0.0709708	0.0121264	0.02736	-1.56288	0.00529002	0.00454708	0.245006	0.340561	0.467805	0.316846	0.134631	0.0188325	0.0580136	1.23647	-0.0087858	0.00572793	0.125447	0.217836	-0.661871	0.128988	0.0914476	0.158765	0.405053	0.392488	-0.0030606	0.00151864	0.0441893	0.250656	-0.600922	-0.131987	0.0780939	0.0913828	0.270613
3-ureidopropionate	turquoise	Nucleotide	Pyrimidine Metabolism, Uracil containing	-0.0197019	-0.0587296	-0.0919545	-0.197791	0.201597	0.0683573	0.0666632	0.105858	0.231211	0.176037	0.372349	0.0670465	-0.524854	0.0681408	3.79972e-14	5.64287e-13	-12.2485	0.00837244	0.00436576	0.0554856	0.0958475	1.01842	0.175878	0.129262	0.174001	0.31027	0.50826	-0.00315597	0.00549953	0.566217	0.690423	-0.160884	-0.0957974	0.0878011	0.275557	0.534545	-0.272016	0.000314874	0.00145808	0.829079	0.935402	0.0290015	0.000403182	0.0751089	0.995718	0.999335
3,4-methyleneheptanoate	blue	Xenobiotics	Food Component/Plant	0.265686	-0.0476521	-0.0553983	0.0897881	-0.0164265	0.00985464	0.108548	-0.0101709	-0.0126674	0.023893	0.0488612	0.0408302	0.0900485	0.0705135	0.201945	0.290979	0.536139	0.0102896	0.00451778	0.0230046	0.0447061	1.34963	-0.000309429	0.133763	0.998155	0.999708	-0.000126658	0.00835451	0.00569102	0.142479	0.236277	0.626579	-0.114318	0.0908583	0.208673	0.462427	-0.334957	-3.07163e-05	0.00150886	0.983763	0.990128	-0.00430865	0.0308352	0.0777168	0.691644	0.831142
3,7-dimethylurate	yellow	Xenobiotics	Xanthine Metabolism	0.00901529	-0.0390743	0.0130626	0.0371511	0.013327	0.0397072	0.0865389	0.18957	-0.0507359	0.0125551	0.101686	-0.0822042	-0.0601201	0.0712965	0.399337	0.49792	-0.30284	0.00963514	0.00456794	0.0352181	0.0645052	1.19041	-0.321599	0.135248	0.01764	0.0551637	-1.25835	0.000617313	0.00575421	0.914593	0.942049	0.0259263	0.0590188	0.0918672	0.520767	0.733943	0.134338	-0.00143753	0.00152561	0.346329	0.652452	-0.185451	0.0425133	0.0785734	0.588608	0.758634
3b-hydroxy-5-cholenoic acid	blue	Lipid	Secondary Bile Acid Metabolism	0.0956997	-0.0758966	0.00196105	0.0461064	-0.00521212	0.0361964	-0.0934511	0.0432119	-0.041458	0.218627	0.0377701	0.00903332	0.0321244	0.0711887	0.651922	0.737955	0.13197	0.00529498	0.00456104	0.24601	0.340818	0.467478	0.0687571	0.135044	0.610785	0.739556	0.131029	-0.0265896	0.00574551	4.28474e-06	3.3049e-05	-4.48084	0.0434084	0.0917283	0.636175	0.803292	0.0951266	0.0023947	0.0015233	0.116321	0.401873	0.395911	-0.0235453	0.0784642	0.764194	0.87087
3beta-hydroxy-5-cholestenoate	blue	Lipid	Sterol	0.244681	-0.112501	0.117588	0.0425349	0.121682	0.188609	-0.027983	0.0466133	-0.145902	-0.119562	-0.0795747	0.0464329	-0.142927	0.0655946	0.0296165	0.0594122	-1.22612	-0.00576965	0.00420263	0.170164	0.251954	-0.598678	0.159133	0.124432	0.201297	0.347727	0.458761	-0.0470863	0.00529403	3.62496e-18	3.27894e-16	-15.4843	0.479713	0.0845203	1.90868e-08	1.35653e-06	5.86757	-9.38187e-05	0.0014036	0.946724	0.976156	-0.0104808	-0.201164	0.071964	0.00530438	0.0429094
4-acetamidobutanoate	turquoise	Amino Acid	Polyamine Metabolism	0.145428	0.0801953	-0.0218693	-0.024203	-0.0496235	0.0668167	0.299061	0.27593	0.200092	0.379187	0.750731	0.00630279	0.070295	0.0641801	0.273713	0.373587	0.427609	0.04654	0.004112	1.01845e-27	2.53339e-25	24.5963	-0.273333	0.121749	0.0250269	0.0722749	-1.14101	-0.00263621	0.00517987	0.610933	0.728871	-0.137349	0.0309777	0.0826976	0.708062	0.843619	0.0738535	-0.000912837	0.00137333	0.506435	0.770494	-0.113231	0.0866308	0.0706792	0.220663	0.442662
4-acetylphenyl sulfate	yellow	Xenobiotics	Benzoate Metabolism	-0.243273	0.000319275	-0.0515192	-0.0733553	0.0726958	-0.0117635	0.170069	0.426564	0.231879	0.207843	0.314843	0.00390384	-0.163616	0.0707519	0.0209921	0.0437886	-1.35864	0.00985628	0.00453306	0.0299636	0.0557266	1.25394	-0.308828	0.134215	0.0216394	0.0637019	-1.19585	-0.0110324	0.00571027	0.0536963	0.109036	-0.962428	0.0525437	0.0911656	0.564532	0.758042	0.120306	-0.00238555	0.00151396	0.115476	0.401436	-0.396383	-0.209865	0.0776457	0.00701533	0.0513665
4-allylphenol sulfate	turquoise	Xenobiotics	Food Component/Plant	-0.00635105	-0.0357498	-0.0369246	-0.0659069	0.0515357	0.0876237	0.186021	0.137751	0.0626419	0.0106333	0.131448	0.0899975	-0.0836175	0.0710395	0.239511	0.333772	-0.47655	0.00834901	0.00455148	0.0669597	0.112542	0.948685	-0.010859	0.134761	0.935796	0.964888	-0.0155231	-0.00199501	0.00573347	0.72796	0.812019	-0.0904341	0.0461411	0.0915361	0.614342	0.787719	0.103628	-0.00341637	0.00152011	0.0248735	0.188924	-0.723712	-0.25871	0.0777868	0.000920149	0.0150001
4-ethylphenyl sulfate	yellow	Xenobiotics	Benzoate Metabolism	-0.0571788	0.00281236	0.00333791	-0.0648168	0.0635859	0.0246631	0.055804	0.277513	0.0523373	0.213756	0.178383	-0.0452385	-0.161271	0.0676247	0.0173125	0.0374476	-1.42658	0.0104659	0.0043327	0.0159262	0.032945	1.48221	-0.0808933	0.128283	0.528486	0.672434	-0.17235	-0.0150533	0.00545787	0.00594179	0.0170869	-1.76734	0.771393	0.0871361	5.09468e-18	6.33651e-16	15.1982	-0.00161266	0.00144704	0.265406	0.58249	-0.234711	0.0317214	0.0745319	0.670504	0.819453
4-guanidinobutanoate	turquoise	Amino Acid	Guanidino and Acetamido Metabolism	-0.259069	0.119989	0.0406918	-0.213329	0.081134	0.0900038	0.0950201	0.125374	0.371692	0.19173	0.330297	0.106042	-0.389114	0.0692928	2.67363e-08	1.67312e-07	-6.77647	0.00456027	0.00443957	0.304632	0.404114	0.393496	-0.100321	0.131448	0.445559	0.601535	-0.220739	-0.00627193	0.0055925	0.262404	0.381156	-0.418897	-0.109858	0.0892855	0.21889	0.470401	-0.327532	-7.8666e-05	0.00148274	0.957701	0.981188	-0.00824777	-0.101177	0.0762979	0.185179	0.395393
4-hydroxy-2-oxoglutaric acid	greenyellow	Lipid	Fatty Acid, Dicarboxylate	-0.0700432	0.0871518	0.0194727	0.0218931	-0.0794961	0.0963757	0.350328	0.0329337	-0.0033328	-0.0310148	0.0145687	0.0582675	0.151273	0.0707035	0.0326829	0.0643951	1.19115	0.00797696	0.00452995	0.0786172	0.12887	0.889848	-0.143635	0.134123	0.284517	0.442335	-0.354249	0.0111141	0.00570635	0.0517914	0.106253	0.973661	-0.127298	0.0911031	0.162698	0.409834	-0.387392	-0.00331997	0.00151292	0.0284821	0.206859	-0.684326	-0.0811486	0.0778826	0.297746	0.5225
4-hydroxychlorothalonil	blue	Xenobiotics	Chemical	0.160142	-0.00422586	0.0215599	0.14511	0.0154765	0.0625795	0.0790943	0.0844555	0.062349	0.0842923	-0.0156385	0.0134639	0.111143	0.0684619	0.104876	0.175973	0.754554	-0.000884528	0.00438633	0.840236	0.875429	-0.0577793	-0.644222	0.129871	8.53111e-07	1.19556e-05	-4.92243	-0.00768985	0.00552544	0.164381	0.263805	-0.578718	-0.521296	0.0882147	5.00939e-09	3.83411e-07	-6.41634	-6.04369e-05	0.00146495	0.967102	0.98492	-0.00659902	-0.0214674	0.0754591	0.776106	0.876533
4-hydroxycoumarin	turquoise	Xenobiotics	Drug - Cardiovascular	-0.0320683	-0.0192405	0.0209071	-0.000541641	-0.0693813	-0.0329265	0.0597454	0.139287	0.0106652	0.142562	0.10768	-0.00746741	0.0590272	0.0708437	0.404969	0.504311	0.297302	0.00551181	0.00453893	0.224963	0.318404	0.497021	-0.0917051	0.134389	0.495187	0.644067	-0.191069	-0.00844508	0.00571767	0.140051	0.233142	-0.632379	-0.131971	0.0912838	0.148633	0.382143	-0.417774	0.000268001	0.00151592	0.859716	0.943744	0.025146	-0.1001	0.0780107	0.199794	0.411584
4-hydroxyglutamate	brown	Amino Acid	Glutamate Metabolism	-0.143536	0.257799	-0.142644	-0.195267	0.056521	-0.0856645	0.00854158	-0.0521727	0.427981	0.140089	0.204785	0.0272349	-0.160883	0.0675627	0.0174793	0.0377264	-1.42335	0.00753559	0.00432872	0.0820829	0.133889	0.873254	0.320891	0.128165	0.0124802	0.0409827	1.3874	0.0506585	0.00545286	1.31942e-19	1.64103e-17	16.7849	-0.0954779	0.0870561	0.273073	0.533807	-0.272615	-0.000788097	0.00144571	0.585813	0.82227	-0.0849857	0.0228132	0.0744674	0.759413	0.868525
4-hydroxyhippurate	turquoise	Xenobiotics	Benzoate Metabolism	-0.122904	0.0689532	-0.0177544	-0.10188	-0.120134	-0.0649498	0.163337	0.232845	0.261471	0.277813	0.434772	0.0853822	0.138561	0.069807	0.0474833	0.0903412	1.04411	0.0220224	0.00447252	1.02352e-06	5.44985e-06	5.26362	-0.109937	0.132423	0.406667	0.565131	-0.247851	-0.00113202	0.005634	0.840805	0.895718	-0.0478286	0.00617849	0.089948	0.945253	0.974379	0.0112722	-0.000337194	0.00149374	0.821461	0.934118	-0.0295982	-0.0902734	0.0768816	0.240657	0.467526
4-hydroxyphenylacetate	turquoise	Amino Acid	Phenylalanine Metabolism	0.0295536	0.103497	0.0190839	-0.10515	-0.0266323	-0.0340771	0.0411375	0.13331	0.299367	0.331032	0.477389	0.0482055	-0.148786	0.068261	0.0295628	0.0594122	-1.22612	0.0163715	0.00437346	0.000194085	0.00066135	3.17957	-0.110063	0.12949	0.395586	0.554377	-0.256195	0.00378107	0.00550922	0.492705	0.617433	0.20941	0.0459716	0.0879559	0.601346	0.779087	0.108414	0.00239816	0.00146066	0.101002	0.383578	0.416146	-0.0016032	0.0752413	0.983005	0.994151
4-hydroxyphenylacetatoylcarnitine	turquoise	Amino Acid	Tyrosine Metabolism	0.0534933	0.115704	0.0397557	-0.113407	-0.0138086	-0.0672932	0.0778197	0.15494	0.244896	0.214543	0.413752	0.0499455	-0.12432	0.0687028	0.0707304	0.127034	-0.89608	0.0149137	0.00440177	0.000736903	0.00217572	2.6624	-0.362346	0.130328	0.0055546	0.0207775	-1.68241	0.00443338	0.00554489	0.424204	0.551743	0.258263	0.0890818	0.0885252	0.314571	0.57577	0.239751	0.00195575	0.00147011	0.183772	0.486706	0.312734	-0.0380351	0.0757169	0.615567	0.78024
4-hydroxyphenylpyruvate	brown	Amino Acid	Tyrosine Metabolism	-0.217048	0.100217	-0.137377	-0.0801762	0.018988	-0.00912006	0.0252853	0.196429	0.679987	0.154196	0.326719	0.0598131	-0.0943198	0.0718371	0.189557	0.277774	-0.556308	0.00651185	0.00460258	0.157494	0.236933	0.625374	-0.197744	0.136274	0.147137	0.270854	-0.567265	0.0165506	0.00579784	0.00441633	0.0131564	1.88086	-0.0337764	0.0925638	0.71528	0.849288	-0.070945	-0.000434597	0.00153718	0.777459	0.914851	-0.0386497	-0.131486	0.0790513	0.0966302	0.276285
4-methoxyphenol sulfate	yellow	Amino Acid	Tyrosine Metabolism	-0.0814038	0.0179306	-0.0392664	-0.018341	-0.0057122	-0.0152372	0.247996	0.511173	0.165872	0.184663	0.322532	0.0138021	-0.0398188	0.0698413	0.568742	0.663421	-0.178211	0.0146058	0.00447472	0.00114319	0.00324993	2.48813	-0.384028	0.132488	0.00384729	0.0155612	-1.80796	-0.00248184	0.00563677	0.659838	0.765197	-0.116227	-0.000960969	0.0899923	0.991483	0.994481	-0.00240348	-0.00180396	0.00149447	0.227741	0.546723	-0.262232	-0.236428	0.0765441	0.00207679	0.0258301
4-methyl-2-oxopentanoate	brown	Amino Acid	Leucine, Isoleucine and Valine Metabolism	0.228593	0.25419	0.000497225	-0.118648	0.271943	0.154771	-0.0663499	-0.149888	0.487423	-0.11607	-0.0415483	0.00653197	-0.46551	0.0682306	1.72346e-11	1.66489e-10	-9.77861	-0.0211749	0.00437152	1.51944e-06	7.95707e-06	-5.09925	-0.0215201	0.129433	0.867989	0.927657	-0.0326125	0.0173636	0.00550678	0.00167338	0.00579286	2.23711	-0.047506	0.0879168	0.589099	0.77329	-0.111658	0.000123176	0.00146001	0.932785	0.969824	0.0133071	-0.115082	0.0751016	0.125818	0.316133
4-methylbenzenesulfonate	pink	Xenobiotics	Chemical	0.027012	-0.0152209	-0.00126077	0.0414318	0.0485575	0.174284	-0.0178532	-0.0122984	-0.0642463	-0.103396	-0.101132	0.00113695	-0.0824699	0.0696193	0.236521	0.330068	-0.481397	-0.00615999	0.00446049	0.167647	0.24934	-0.603208	-0.0351733	0.132067	0.790051	0.866704	-0.062129	-0.00465672	0.00561885	0.407474	0.539144	-0.268295	-0.120881	0.0897061	0.178179	0.429555	-0.366982	-0.000187995	0.00148972	0.899608	0.956963	-0.0191049	0.105107	0.0766516	0.170674	0.381871
4-methylcatechol sulfate	purple	Xenobiotics	Benzoate Metabolism	0.00317855	0.0381411	-0.0880683	-0.0111488	-0.0345763	-0.00244816	0.156458	0.287889	0.190808	0.627423	0.353077	-0.0762882	0.063457	0.0690509	0.358369	0.456565	0.340498	0.0201215	0.00442407	6.21705e-06	2.93174e-05	4.53287	-0.297626	0.130989	0.0233323	0.0680809	-1.16697	0.0074869	0.00557298	0.179501	0.282153	0.549515	-0.151401	0.0889738	0.089198	0.287223	-0.54178	0.00115837	0.00147756	0.433277	0.718956	0.143298	-0.104715	0.0760251	0.168766	0.379058
4-methylguaiacol sulfate	purple	Xenobiotics	Benzoate Metabolism	-0.00191106	0.0937077	0.00185819	-0.0262539	-0.0027506	0.00662932	0.10479	0.193	0.183804	0.559174	0.381567	-0.0441837	0.108644	0.0711542	0.12717	0.204748	0.688781	0.0226024	0.00455883	8.63951e-07	4.69744e-06	5.32814	0.0596294	0.134978	0.658771	0.772058	0.11235	0.00669175	0.00574273	0.24425	0.358979	0.444931	0.0321667	0.0916839	0.725795	0.854634	0.0682199	0.00263584	0.00152256	0.08379	0.350998	0.454695	-0.0293246	0.0784238	0.708556	0.841305
4-vinylguaiacol sulfate	yellow	Xenobiotics	Food Component/Plant	-0.163298	0.0427603	0.0455464	-0.0175021	0.0915332	-0.0371942	0.0551818	0.697826	0.122699	0.116091	0.186948	0.0514828	-0.109956	0.0695612	0.114326	0.188647	-0.72435	0.00554357	0.00445677	0.213904	0.303616	0.517676	-0.582672	0.131957	1.14026e-05	0.000112333	-3.94949	-0.00759782	0.00561417	0.176319	0.27803	-0.555908	0.44936	0.0896313	6.5386e-07	3.25295e-05	4.48772	-0.000439034	0.00148848	0.768102	0.910667	-0.0406406	-0.204458	0.076345	0.00755102	0.054444
4-vinylphenol sulfate	yellow	Xenobiotics	Benzoate Metabolism	-0.0921627	0.0156888	-0.00709178	-0.20024	0.0927272	-0.0265536	0.0183586	0.316481	0.0356404	-0.00990215	0.148183	0.0144825	-0.231356	0.0671172	0.000595239	0.00182293	-2.73923	0.00219267	0.00430018	0.610256	0.703597	0.152676	-0.307849	0.12732	0.0158242	0.0507907	-1.29422	-0.00368064	0.00541691	0.497028	0.621285	-0.206709	0.643442	0.0864821	2.5128e-13	2.77804e-11	10.5563	-0.00203467	0.00143618	0.15694	0.457932	-0.339199	-0.0845787	0.0739223	0.252889	0.481117
5-(galactosylhydroxy)-L-lysine	turquoise	Amino Acid	Lysine Metabolism	0.0925257	0.0846001	-0.0909675	-0.00107502	-0.00477518	-0.0605913	0.0508873	0.0503164	0.191191	0.274196	0.583431	-0.0131097	0.255521	0.0667931	0.00014026	0.000466752	3.33091	0.0313556	0.00427941	5.57808e-13	8.53875e-12	11.0686	0.219891	0.126705	0.0830318	0.178704	0.747865	0.0336126	0.00539075	7.17536e-10	1.27491e-08	7.89452	0.0341731	0.0860645	0.691422	0.834909	0.0783609	0.000621086	0.00142925	0.663998	0.858492	0.0662637	0.0530354	0.0736003	0.471367	0.67776
5-acetylamino-6-amino-3-methyluracil	yellow	Xenobiotics	Xanthine Metabolism	0.0488722	-0.0334694	-0.00163777	0.183553	-0.0580004	-0.109279	0.0160349	0.639154	-0.0736668	0.13935	0.125225	-0.103107	0.0924861	0.0691363	0.181349	0.268915	0.570384	0.0075133	0.00442954	0.0902265	0.145503	0.837128	-0.94504	0.13115	1.29713e-12	1.07553e-10	-9.96838	-0.00574709	0.00557987	0.303325	0.430539	-0.365987	0.332912	0.0890837	0.000198934	0.00373069	2.42821	0.00294108	0.00147939	0.0471352	0.258844	0.586963	0.051755	0.0761849	0.497116	0.696547
5-acetylamino-6-formylamino-3-methyluracil	yellow	Xenobiotics	Xanthine Metabolism	0.0383302	0.0102412	0.0150087	0.127297	-0.0566711	-0.117476	0.00743082	0.489969	-0.0617313	0.0523928	0.0464667	-0.039197	0.0968775	0.0714639	0.175591	0.263096	0.579886	0.00298504	0.00457867	0.514618	0.619909	0.207672	-0.516275	0.135566	0.000150243	0.00105494	-2.97677	-0.00222711	0.00576773	0.699498	0.792783	-0.100846	0.206266	0.092083	0.0253545	0.12806	0.892587	0.00142146	0.00152919	0.352874	0.65671	0.182626	0.0101543	0.078771	0.89746	0.959155
5-dodecenoate (12:1n7)	blue	Lipid	Medium Chain Fatty Acid	0.78212	-0.0466498	0.0718249	0.24937	-0.0959011	0.0813129	-0.0348063	-0.102819	-0.334024	-0.122128	-0.115376	-0.0540608	0.4895	0.0683362	1.74021e-12	1.96762e-11	10.7061	0.000473395	0.00437828	0.913924	0.93555	0.0289332	-0.273713	0.129633	0.0350323	0.0937232	-1.02815	0.00228815	0.00551529	0.678342	0.776966	0.109598	0.118016	0.0880528	0.180519	0.429704	0.366831	0.00326281	0.00146226	0.0259251	0.193951	0.712309	0.125408	0.0751982	0.0957534	0.276059
5-dodecenoylcarnitine (C12:1)	blue	Lipid	Fatty Acid Metabolism (Acyl Carnitine, Monounsaturated)	0.734498	-0.0166278	-0.0673504	0.23511	-0.0271821	0.0576096	-0.0458471	-0.028151	-0.172718	0.074286	0.148235	-0.065387	0.225002	0.0681147	0.000996538	0.00292494	2.53388	0.0135107	0.00436409	0.00202817	0.0053387	2.27256	-0.480084	0.129213	0.000216423	0.00141672	-2.84872	-0.000466394	0.00549742	0.93241	0.953373	-0.0207372	0.03649	0.0877675	0.677695	0.82681	0.0825945	0.00505598	0.00145753	0.000549556	0.0364539	1.43826	0.30697	0.0743193	3.98822e-05	0.00257247
5-hydroxyhexanoate	purple	Lipid	Fatty Acid, Monohydroxy	0.035242	-0.0455085	-0.0506204	-0.0655639	0.0287483	0.126422	-0.0175967	0.162304	0.0962987	0.475789	0.291326	-0.00516404	-0.198542	0.0703073	0.00485766	0.0121442	-1.91563	0.0158172	0.00450457	0.000469834	0.00142093	2.84743	-0.0639253	0.133372	0.631851	0.753825	-0.12273	-0.0137095	0.00567438	0.0159052	0.0402689	-1.39503	-0.00706241	0.0905926	0.93788	0.969046	-0.0136558	0.000321295	0.00150444	0.83094	0.935402	0.0290015	-0.00337128	0.0774968	0.965312	0.991213
5-hydroxylysine	brown	Amino Acid	Lysine Metabolism	-0.0697949	0.210962	0.0198506	-0.03872	-0.0236048	-0.00577425	0.0402141	0.00646546	0.526653	0.104024	0.245777	0.0708362	0.17628	0.0693821	0.0112436	0.025659	1.59076	0.00864467	0.00444529	0.0521508	0.0907168	1.04231	-0.197264	0.131617	0.134313	0.251679	-0.599154	0.0354236	0.0055997	4.11019e-10	7.71631e-09	8.11259	0.069393	0.0894004	0.43785	0.673355	0.171756	-0.00217452	0.00148464	0.14339	0.44217	-0.354411	-0.119046	0.0763652	0.119402	0.306712
5-methylthioadenosine (MTA)	turquoise	Amino Acid	Polyamine Metabolism	0.0651472	0.17926	-0.0980186	-0.10936	-0.0358454	0.0521891	0.156313	0.0365827	0.440446	0.341438	0.624952	0.00328625	0.110259	0.0673626	0.102052	0.172104	0.764209	0.0223349	0.0043159	2.85987e-07	1.7351e-06	5.76068	-0.119641	0.127786	0.34941	0.512229	-0.290536	0.0398463	0.00543672	5.49907e-13	2.02651e-11	10.6933	-0.112215	0.0867983	0.196432	0.446233	-0.350439	0.00170243	0.00144143	0.237913	0.555787	0.255091	0.118063	0.0741378	0.111657	0.296265
5-methyluridine (ribothymidine)	pink	Nucleotide	Pyrimidine Metabolism, Uracil containing	0.0260909	-0.121874	0.111818	0.110642	0.0295017	0.264612	0.0316831	0.0570931	0.0519311	0.0708816	0.112328	0.0196689	-0.0953636	0.0699934	0.173421	0.260655	-0.583934	-0.00263945	0.00448446	0.556305	0.658173	-0.18166	-0.139006	0.132776	0.295444	0.455762	-0.341262	-0.00857394	0.00564904	0.129454	0.22208	-0.65349	-0.0344066	0.0901882	0.702931	0.841656	-0.0748651	-0.00170939	0.00149773	0.254065	0.573231	-0.24167	-2.43918e-05	0.0771509	0.999748	0.999748
5-oxoproline	pink	Amino Acid	Glutathione Metabolism	0.0114982	-0.0759716	0.0433561	0.0625189	0.00399948	0.373834	0.0776745	0.223279	0.131765	0.138894	0.260716	0.0596085	-0.157756	0.069362	0.0231976	0.0475909	-1.32248	0.0101365	0.004444	0.0228042	0.0445207	1.35144	-0.500328	0.131579	0.000153735	0.00105494	-2.97677	-0.0191172	0.00559809	0.000668882	0.00275016	-2.56064	0.120122	0.0893746	0.179307	0.429555	0.366982	-0.001448	0.00148422	0.329549	0.641017	-0.19313	0.037682	0.0764438	0.622187	0.78563
5,6-dihydrothymine	pink	Nucleotide	Pyrimidine Metabolism, Thymine containing	0.139243	-0.110199	-0.174623	-0.0956455	0.0434838	0.370035	0.0122263	0.00560838	0.00772842	0.0376671	0.23094	0.0189111	-0.232795	0.069037	0.000780667	0.00232564	-2.63346	0.0166174	0.00442318	0.000184061	0.00063152	3.19961	0.247387	0.130962	0.0592409	0.137961	0.860244	0.0182473	0.00557186	0.00110078	0.00413554	2.38347	-0.0074435	0.0889559	0.933334	0.966355	-0.0148632	0.000852401	0.00147726	0.564086	0.804911	0.094252	0.0452727	0.0760805	0.551964	0.73325
5,6-dihydrouridine	turquoise	Nucleotide	Pyrimidine Metabolism, Uracil containing	0.129147	0.0606177	-0.0484637	0.0245295	-0.0143432	0.0821684	0.0768842	0.116387	0.133934	0.329338	0.743731	0.00281212	0.271454	0.0676225	6.503e-05	0.00023529	3.6284	0.0368739	0.00433255	8.01541e-17	2.57269e-15	14.5896	-0.175853	0.128279	0.170787	0.305634	-0.514798	0.012886	0.00545769	0.0184527	0.0457036	1.34005	0.192472	0.0871332	0.0274509	0.133529	0.874424	0.00177486	0.00144699	0.220327	0.540116	0.267513	0.129051	0.0744026	0.0832029	0.257903
5alpha-androstan-3alpha,17beta-diol monosulfate (1)	magenta	Lipid	Androgenic Steroids	0.0169986	0.0940459	0.00636892	-0.0725026	0.53067	0.0579545	-0.0416124	-0.0513602	0.0491585	-0.114275	-0.0210127	-0.092942	-0.453727	0.0694695	1.1354e-10	9.91617e-10	-9.00366	-0.0195412	0.00445089	1.27751e-05	5.67466e-05	-4.24606	-0.19655	0.131783	0.136217	0.254506	-0.594302	0.00421199	0.00560676	0.452725	0.575302	0.240104	0.0535656	0.0895131	0.549729	0.751578	0.124026	-0.00220217	0.00148651	0.138871	0.440053	-0.356495	-0.00584361	0.0765731	0.939188	0.979013
5alpha-androstan-3beta,17beta-diol disulfate	magenta	Lipid	Androgenic Steroids	-0.00486519	0.0504318	-0.0252511	-0.261546	0.77059	0.207924	-0.140978	-0.0470626	0.188916	-0.104238	0.0281635	-0.0360552	-1.079	0.0598199	1.28046e-61	4.24685e-59	-58.3719	-0.0221898	0.00383265	9.99828e-09	7.71185e-08	-7.11284	0.166516	0.113478	0.142648	0.26382	0.578692	0.00105011	0.00482796	0.827868	0.888455	0.0513646	0.097209	0.0770794	0.207608	0.461093	0.336211	-0.00115069	0.00128003	0.368937	0.670665	-0.173494	-0.0801744	0.0658783	0.223947	0.444766
5alpha-pregnan-3beta,20alpha-diol disulfate	magenta	Lipid	Progestin Steroids	0.0302955	-0.0562114	-0.157033	-0.121284	0.710158	0.14292	-0.119272	0.00790859	0.133585	0.149614	0.115798	-0.0385057	-0.388729	0.0709479	5.6718e-08	3.32407e-07	-6.47833	0.000115921	0.00454561	0.979661	0.981634	0.00805041	0.125554	0.134587	0.351153	0.512313	0.290465	0.00260961	0.00572608	0.648695	0.759355	0.119555	0.189619	0.091418	0.0383691	0.169677	0.770378	-0.00244932	0.00151815	0.107047	0.391588	-0.407171	0.00858152	0.0782024	0.912646	0.966715
5alpha-pregnan-3beta,20alpha-diol monosulfate (2)	magenta	Lipid	Progestin Steroids	0.0219888	-0.0497099	-0.158976	-0.0610259	0.513849	0.0575331	0.000786129	0.115613	0.114168	0.195667	0.0752737	-0.0691542	-0.218664	0.0711947	0.00220036	0.00596554	-2.22435	0.00348132	0.00456142	0.445556	0.552778	0.257449	-0.291348	0.135055	0.0312723	0.0861938	-1.06452	-0.00496408	0.005746	0.387882	0.52084	-0.283296	0.180711	0.091736	0.0491822	0.195712	0.708383	-0.002238	0.00152343	0.142197	0.44217	-0.354411	-0.112309	0.078378	0.152261	0.353146
5alpha-pregnan-3beta,20beta-diol monosulfate (1)	magenta	Lipid	Progestin Steroids	0.0534277	-0.00560347	-0.0856797	-0.0336689	0.597356	0.0592487	-0.0501714	-0.00137466	0.0959433	0.0613275	0.0577166	0.00296115	-0.0991578	0.0706131	0.160621	0.247014	-0.607278	-0.0104918	0.00452416	0.0206344	0.0412273	-1.38481	-0.274929	0.133952	0.0404398	0.104169	-0.982262	-0.000765652	0.00569906	0.893161	0.929206	-0.031888	0.0760729	0.0909867	0.403346	0.654366	0.184179	-0.00161615	0.00151099	0.28511	0.597392	-0.22374	-0.0755797	0.0777897	0.331538	0.558752
6-bromotryptophan	pink	Amino Acid	Tryptophan Metabolism	-0.0748543	-0.051203	-0.0580424	-0.00964662	0.147411	0.243606	0.123275	0.00449975	0.106054	-0.0917026	0.0334428	0.0686298	-0.133544	0.0714325	0.0619035	0.112809	-0.947655	-0.00645887	0.00457666	0.158542	0.237932	-0.623546	-0.343808	0.135506	0.0113562	0.0379173	-1.42116	-0.0011292	0.00576519	0.844764	0.898013	-0.0467173	-0.252151	0.0920425	0.00628509	0.0512596	-1.29022	-0.00276934	0.00152852	0.070382	0.319772	-0.495159	-0.115936	0.0786341	0.140762	0.335871
6-hydroxyindole sulfate	purple	Xenobiotics	Chemical	-0.0163909	0.107019	-0.0807231	-0.0247726	0.00123766	-0.0421908	0.0466064	0.223765	0.223883	0.795178	0.478297	-0.0934992	-0.0701224	0.0692828	0.311777	0.410884	-0.38628	0.0244168	0.00443893	5.04275e-08	3.53348e-07	6.4518	-0.0649954	0.131428	0.621062	0.747227	-0.126547	0.00843461	0.00559169	0.131828	0.223457	0.650806	-0.0871731	0.0892726	0.32911	0.586451	-0.231768	0.000299915	0.00148252	0.839731	0.935402	0.0290015	-0.113019	0.0762667	0.138748	0.33382
6-oxopiperidine-2-carboxylate	brown	Amino Acid	Lysine Metabolism	-0.0880009	0.136629	-0.0429689	-0.0168467	-0.0463299	-0.0655053	0.152443	0.174485	0.520198	0.233568	0.405404	0.0251739	0.0492806	0.0696755	0.479586	0.57841	0.237764	0.0197179	0.00446409	1.13322e-05	5.10204e-05	4.29226	0.389356	0.132173	0.00331129	0.0138434	1.85876	0.0024545	0.00562339	0.662602	0.765724	0.115928	-0.0376099	0.0897785	0.675384	0.82681	-0.0825945	-0.000251217	0.00149092	0.866233	0.94576	-0.0242188	-0.0127891	0.0767992	0.867783	0.939548
7-HOCA	blue	Lipid	Sterol	0.151925	0.094478	0.122498	-0.0071118	-0.0133125	0.222038	0.0140289	-0.100885	-0.0610377	-0.173654	0.0463816	-0.00477157	-0.0554285	0.0717756	0.440188	0.542735	-0.265412	0.000261236	0.00459864	0.954712	0.963427	0.0161812	0.0270441	0.136157	0.842605	0.910307	0.0408123	0.00593782	0.00579288	0.305652	0.432986	0.363526	0.0814045	0.0924846	0.379008	0.628187	0.201911	0.000779954	0.00153586	0.611709	0.838361	0.0765688	0.000648192	0.0791154	0.993465	0.998806
7-methylguanine	turquoise	Nucleotide	Purine Metabolism, Guanine containing	0.114867	0.00434951	0.0177831	-0.0690465	0.132285	0.306417	-0.0189685	0.11808	0.00472225	-0.0571859	0.433868	0.0923086	-0.22211	0.0705947	0.00171262	0.00480016	-2.31874	0.0107968	0.00452298	0.0172048	0.0352965	1.45227	0.0593171	0.133917	0.657925	0.771976	0.112396	0.00195497	0.00569757	0.731593	0.814245	0.089245	0.195667	0.0909629	0.031759	0.149058	0.826645	-0.000167224	0.00151059	0.911881	0.964209	-0.0158286	-0.00606214	0.0778134	0.937922	0.979013
7-methylurate	yellow	Xenobiotics	Xanthine Metabolism	0.0458414	0.00170489	0.00786785	0.0984901	-0.10431	-0.0416691	0.103241	0.253224	-0.0427287	0.167304	0.326567	-0.0471246	0.262147	0.0681292	0.000128327	0.000435214	3.3613	0.0297734	0.00436502	1.74269e-11	2.11461e-10	9.67477	-0.249328	0.12924	0.0540481	0.132132	-0.878991	0.000158842	0.00549859	0.976961	0.980904	0.00837336	0.256084	0.0877861	0.00362785	0.0353893	1.45113	-0.000482811	0.00145784	0.740589	0.896456	-0.0474712	0.157554	0.0748964	0.0357114	0.157401
7-methylxanthine	yellow	Xenobiotics	Xanthine Metabolism	-0.00729624	-0.0458324	0.0073223	0.0210709	-0.0444526	0.00584935	0.053603	0.220289	-0.0952834	0.049313	0.149806	-0.0301451	-0.0320783	0.0708927	0.651034	0.737789	-0.132068	0.0114183	0.00454208	0.0121292	0.0258981	1.58673	-0.421387	0.134482	0.00178866	0.00839488	-2.07599	-0.00660488	0.00572163	0.24868	0.364951	-0.437766	0.261601	0.0913469	0.00429127	0.0402813	1.3949	-0.00198064	0.00151697	0.192031	0.5015	-0.299729	0.138139	0.0779948	0.0769059	0.245261
9-hydroxystearate	blue	Lipid	Fatty Acid, Monohydroxy	0.702943	0.048831	0.228071	0.23963	-0.108738	0.0550355	0.00295866	-0.0353241	-0.197245	-0.0634427	-0.0623275	0.00835575	0.520166	0.0696602	2.07391e-13	2.61208e-12	11.583	0.00280033	0.00446311	0.530543	0.636013	0.196534	-0.46367	0.132144	0.000474321	0.00284307	-2.54621	0.000850594	0.00562215	0.879781	0.918554	0.0368952	0.143652	0.0897588	0.109884	0.328767	0.483111	0.00337862	0.0014906	0.0236699	0.18257	0.738571	0.0644049	0.076751	0.401633	0.619617
9,10-DiHOME	blue	Lipid	Fatty Acid, Dihydroxy	0.0732115	0.14409	0.0850315	0.0426344	-0.0848918	-0.00822627	0.175323	0.142296	0.10251	0.0957357	0.129228	0.0592613	0.151834	0.0684829	0.0268858	0.0545946	1.26285	0.00838518	0.00438768	0.0563394	0.0969857	1.01329	-0.128075	0.129911	0.324486	0.487709	-0.311839	-0.0130793	0.00552714	0.0181921	0.0453663	-1.34327	-0.250207	0.0882419	0.00468706	0.042112	-1.37559	-0.00345765	0.0014654	0.0185295	0.168254	-0.774035	-0.165261	0.0752674	0.0283936	0.138363
acetylcarnitine (C2)	blue	Lipid	Fatty Acid Metabolism (Acyl Carnitine, Short Chain)	0.646341	0.0824291	-0.0743847	0.084519	0.0522917	0.158181	0.030451	-0.0190526	0.000333355	0.034115	0.244584	-0.00326713	0.04735	0.0691483	0.493686	0.593258	0.226756	0.0195456	0.00443031	1.16023e-05	5.20014e-05	4.28399	-0.381131	0.131173	0.00376351	0.0153471	-1.81397	0.00552523	0.00558084	0.322445	0.449346	0.347419	0.196739	0.0890992	0.027511	0.133529	0.874424	0.000475864	0.00147964	0.747831	0.90193	0.0448273	0.133645	0.0760779	0.0793408	0.250185
acisoga	turquoise	Amino Acid	Polyamine Metabolism	0.117441	-0.00649668	-0.0904254	0.00933443	0.0727545	0.113451	-0.00402987	-0.0192876	0.105218	0.27371	0.505707	-0.0246204	0.126156	0.0699289	0.0715845	0.127935	0.893012	0.027131	0.00448033	2.11847e-09	1.84901e-08	7.73306	0.362199	0.132654	0.00645983	0.0232882	1.63286	0.0079892	0.00564384	0.157279	0.256126	0.591547	0.133863	0.0901051	0.137758	0.36316	0.439902	0.000843033	0.00149635	0.573319	0.811454	0.0907362	0.105308	0.076993	0.171757	0.38318
aconitate [cis or trans]	turquoise	Energy	TCA Cycle	0.131616	0.221978	0.00396791	-0.0235647	-0.0521776	-0.0749735	0.074206	0.191685	0.363249	0.366491	0.569127	0.111721	0.219371	0.0689609	0.00152171	0.00431367	2.36515	0.0359431	0.00441831	1.49774e-15	3.92171e-14	13.4065	0.115144	0.130818	0.379014	0.53751	0.269613	0.0194881	0.00556572	0.000487425	0.00208149	2.68162	-0.0184359	0.0888578	0.835689	0.921852	-0.0353388	0.00104822	0.00147563	0.477684	0.754487	0.122348	0.103554	0.0759277	0.172986	0.385059
adenine	turquoise	Nucleotide	Purine Metabolism, Adenine containing	0.0535102	0.137429	0.105335	0.0551643	-0.0262919	0.0354977	0.112737	-0.0307674	0.228377	0.144009	0.292117	0.0130758	0.167843	0.0675813	0.0132038	0.029457	1.53081	0.00707328	0.00432992	0.102726	0.162749	0.788481	0.0661998	0.128201	0.605729	0.739556	0.131029	0.0262335	0.00545437	1.79553e-06	1.46439e-05	4.83434	-0.221332	0.0870801	0.011212	0.074872	-1.12568	0.000619659	0.00144611	0.668398	0.858492	0.0662637	0.107468	0.0743986	0.14898	0.347969
adipoylcarnitine (C6-DC)	turquoise	Lipid	Fatty Acid Metabolism (Acyl Carnitine, Dicarboxylate)	0.243521	-0.0271105	-0.303361	-0.0480758	-0.0149615	-0.00379664	0.0121098	0.0685682	0.0291244	0.293816	0.506097	-0.0540101	-0.0915974	0.0664906	0.168698	0.255876	-0.59197	0.0344338	0.00426004	2.22726e-15	5.67752e-14	13.2458	-0.380511	0.126132	0.00263276	0.0116946	-1.93201	0.0172292	0.00536634	0.00137551	0.00493529	2.30669	0.118132	0.0856748	0.168315	0.418683	0.378115	0.00192514	0.00142277	0.176395	0.4823	0.316683	0.317064	0.0724579	1.36402e-05	0.0013572
adrenate (22:4n6)	blue	Lipid	Long Chain Polyunsaturated Fatty Acid (n3 and n6)	0.831493	0.143392	0.0987481	0.136061	0.0496251	0.104989	-0.0835424	-0.166409	-0.210027	-0.114458	-0.11644	-0.0824052	0.19549	0.0700358	0.00537034	0.0131938	1.87963	0.00032325	0.00448717	0.942588	0.953126	0.0208499	0.060225	0.132857	0.650446	0.764101	0.116849	0.0108395	0.00565247	0.0554973	0.112008	0.950752	0.114122	0.0902428	0.206365	0.461093	0.336211	0.00265737	0.00149863	0.076563	0.342233	0.465678	0.096902	0.0771242	0.20931	0.42677
ADSGEGDFXAEGGGVR*	blue	Peptide	Fibrinogen Cleavage Peptide	0.0425486	-0.0190052	-0.0818668	-0.0526825	0.0983077	0.151101	-0.0551971	0.0516651	-0.0115128	0.00232472	0.0198118	-0.0426805	-0.157303	0.0716975	0.0285135	0.0574759	-1.24051	-0.000740928	0.00459364	0.871901	0.90181	-0.044885	0.0632827	0.136009	0.641851	0.758429	0.120085	-0.000383808	0.00578658	0.947133	0.96065	-0.0174348	0.0752853	0.0923839	0.415353	0.662302	0.178944	0.00156428	0.00153419	0.30821	0.618285	0.208811	0.0148363	0.0790276	0.85113	0.925545
alanine	brown	Amino Acid	Alanine and Aspartate Metabolism	-0.271828	0.194542	-0.0432417	-0.113329	0.025181	0.0623992	0.0309588	0.0686138	0.452516	0.0747647	0.175571	0.0918498	-0.00321399	0.0694395	0.963094	0.968639	-0.0138381	0.00229853	0.00444897	0.605543	0.699786	0.155035	-0.189135	0.131726	0.15143	0.276423	-0.558425	0.0237433	0.00560434	2.52364e-05	0.000148581	3.82804	-0.179271	0.0894745	0.0454377	0.187595	-0.726778	-0.000538782	0.00148587	0.716994	0.879666	-0.0556823	-0.307235	0.0757929	5.51814e-05	0.00305031
allantoin	turquoise	Nucleotide	Purine Metabolism, (Hypo)Xanthine/Inosine containing	-0.124014	0.139457	0.0389172	-0.0674627	-0.0218256	0.120336	0.473867	0.122124	0.385907	0.231565	0.463071	0.0598568	-0.0346954	0.0696627	0.618582	0.707459	-0.150299	0.0240384	0.00446327	9.39572e-08	6.35969e-07	6.19656	-0.0694891	0.132149	0.599141	0.735074	-0.133669	0.00472903	0.00562236	0.400527	0.532076	0.274026	-0.234218	0.0897621	0.00923557	0.0661107	-1.17973	-0.00393209	0.00149065	0.00849995	0.114814	-0.940005	0.0244408	0.0767817	0.750326	0.862095
alpha-hydroxyisocaproate	brown	Amino Acid	Leucine, Isoleucine and Valine Metabolism	0.0938634	0.0968829	-0.0131461	-0.12251	0.236338	0.13699	-0.195639	-0.127545	0.352282	-0.0802385	0.0388107	0.071154	-0.552377	0.0663896	3.5875e-16	6.73501e-15	-14.1717	-0.0200732	0.00425356	2.7786e-06	1.39632e-05	-4.85502	0.41789	0.12594	0.000945541	0.00490007	2.3098	0.0103622	0.00535818	0.0534645	0.108788	0.96342	-0.142682	0.0855445	0.0957066	0.300404	-0.522294	0.000669277	0.00142061	0.637679	0.851939	0.0695916	-0.060423	0.0731484	0.409023	0.626121
alpha-hydroxyisovalerate	brown	Amino Acid	Leucine, Isoleucine and Valine Metabolism	0.127872	0.178856	0.105605	-0.186938	0.247012	0.0961819	-0.310516	-0.205768	0.206935	-0.089104	0.0994562	0.0291315	-0.378876	0.0694731	6.51684e-08	3.79196e-07	-6.42114	-0.0205519	0.00445112	4.50501e-06	2.1973e-05	-4.65811	0.530085	0.131789	6.2913e-05	0.000496813	3.30381	0.0116766	0.00560705	0.0376036	0.0813778	1.08949	-0.0706395	0.0895178	0.430272	0.669985	-0.173935	0.00175938	0.00148659	0.236951	0.555787	0.255091	-0.0170539	0.0765751	0.823818	0.90775
alpha-ketobutyrate	blue	Amino Acid	Methionine, Cysteine, SAM and Taurine Metabolism	0.347459	0.23675	-0.0668132	0.000559556	0.159086	0.0218084	-0.0493252	-0.141329	0.316079	-0.0753771	-0.0769191	-0.120577	-0.137781	0.0694434	0.0475767	0.0903412	-1.04411	-0.00441779	0.00444922	0.32103	0.42252	-0.374152	-0.173177	0.131733	0.189006	0.333441	-0.476981	0.0320254	0.00560466	1.53727e-08	2.06701e-07	6.68466	-0.0458185	0.0894795	0.608748	0.783633	-0.105888	-0.000880304	0.00148596	0.553734	0.7985	-0.0977248	-0.0739309	0.0765016	0.334128	0.558752
alpha-ketoglutaramate*	turquoise	Amino Acid	Glutamate Metabolism	-0.0724709	0.00247122	0.0245227	-0.0414289	-0.00148029	0.120488	0.404336	0.134065	0.227051	0.235197	0.569868	0.0828122	-0.0675595	0.0684915	0.324228	0.423368	-0.373282	0.022974	0.00438823	2.08787e-07	1.31483e-06	5.88113	0.0496	0.129927	0.702743	0.805564	0.0938999	-0.00422392	0.00552783	0.445014	0.568406	-0.245341	-0.201705	0.0882529	0.0225331	0.1185	-0.926281	-0.00338072	0.00146559	0.0213153	0.168254	-0.774035	-0.0783526	0.0754464	0.299331	0.523617
alpha-ketoglutarate	blue	Energy	TCA Cycle	0.179184	0.151357	0.0776671	-0.0282966	-0.0303566	0.242468	0.0397322	-0.00863432	0.118685	0.0681214	0.192195	0.0822652	0.158541	0.0710753	0.0259738	0.0528505	1.27695	-0.00442781	0.00455378	0.331166	0.432427	-0.364087	0.143352	0.134829	0.287995	0.447043	0.34965	0.00106663	0.00573637	0.852536	0.902419	0.0445918	-0.198553	0.0915823	0.0304402	0.144919	-0.838876	0.00245771	0.00152088	0.106478	0.391572	0.407188	-0.0673715	0.0783086	0.389853	0.613861
alpha-tocopherol	black	Cofactors and Vitamins	Tocopherol Metabolism	0.0825785	0.223667	0.0497626	0.0632489	-0.0325902	0.00784867	0.261992	0.0363855	0.0393027	0.0114449	0.0482266	0.00431446	0.117958	0.0717072	0.100349	0.170098	0.769301	0.0113934	0.00459426	0.0133385	0.0281203	1.55098	-0.489773	0.136028	0.000336407	0.00210519	-2.67671	0.0101522	0.00578736	0.0797663	0.152045	0.818028	0.109806	0.0923965	0.235005	0.490211	0.309617	-0.00544633	0.0015344	0.000407673	0.0312027	-1.50581	-0.160605	0.0788429	0.0419649	0.169736
AMP	blue	Nucleotide	Purine Metabolism, Adenine containing	0.0013325	0.0534226	-0.0210946	-0.0108432	0.0133138	0.153326	-0.0610395	0.0182087	-0.00829721	-0.0144128	-0.0602353	-0.0314615	-0.0375621	0.0703159	0.593353	0.684903	-0.164371	0.00106318	0.00450512	0.813496	0.861094	0.0649496	0.371373	0.133388	0.00548896	0.0206095	1.68593	-0.0111367	0.00567508	0.0500514	0.103322	-0.985808	0.184262	0.0906038	0.0422982	0.178334	0.748767	-0.00162343	0.00150463	0.280919	0.59529	-0.225271	-0.0412721	0.0774932	0.59446	0.760868
androstenediol (3alpha, 17alpha) monosulfate (2)	magenta	Lipid	Androgenic Steroids	-0.106317	-0.00392409	-0.0660864	-0.159623	0.63749	0.168174	-0.114487	-0.00619024	0.116833	-0.0771149	-0.0628368	0.00825666	-0.679293	0.0658107	1.39288e-23	4.6197e-22	-21.3354	-0.0312578	0.00421648	3.04104e-13	5.12854e-12	-11.29	-0.222074	0.124842	0.0756315	0.169109	-0.771834	0.00604835	0.00531147	0.255143	0.371694	0.429814	0.0190902	0.0847987	0.821939	0.916849	0.0377022	-0.00156364	0.00140823	0.267165	0.58249	-0.234711	-0.121778	0.0724171	0.093019	0.273989
androstenediol (3alpha, 17alpha) monosulfate (3)	magenta	Lipid	Androgenic Steroids	-0.0281853	0.0316998	-0.0483436	-0.192928	0.771708	0.117943	-0.0929508	-0.00155122	0.109509	-0.094033	-0.0124844	-0.0624024	-0.875335	0.0640338	1.62497e-38	1.34737e-36	-35.8705	-0.0221108	0.00410263	9.21631e-08	6.28098e-07	-6.20197	-0.0125773	0.121471	0.917558	0.957764	-0.0187413	-0.00118295	0.00516806	0.819006	0.882894	-0.0540915	0.0818412	0.0825091	0.321533	0.578602	0.23762	-0.00121074	0.0013702	0.377157	0.674227	-0.171194	-0.0706989	0.0705392	0.316508	0.543914
androstenediol (3beta,17beta) disulfate (1)	magenta	Lipid	Androgenic Steroids	0.0156899	0.141645	0.103653	-0.172973	0.85194	0.100995	-0.134928	-0.0745946	0.131693	-0.182758	-0.00571639	-0.00983768	-0.656342	0.0642498	3.70679e-23	1.18976e-21	-20.9245	-0.0304846	0.00411647	3.21188e-13	5.32637e-12	-11.2736	0.265901	0.121881	0.0294153	0.0824456	1.08383	0.00894159	0.00518549	0.0850174	0.161128	0.792828	0.18374	0.0827874	0.0267277	0.131654	0.880568	-0.00208932	0.00137482	0.128968	0.420304	-0.376437	-0.13199	0.0706714	0.0621621	0.21551
androstenediol (3beta,17beta) disulfate (2)	magenta	Lipid	Androgenic Steroids	-0.0106654	0.0433037	-0.0581246	-0.193664	0.922282	0.180915	-0.144519	0.00232675	0.16964	-0.092578	0.0634146	-0.00316268	-0.839937	0.0631787	1.05448e-36	7.49437e-35	-34.1253	-0.026343	0.00404784	1.31697e-10	1.42433e-09	-8.84639	-0.0219801	0.119849	0.85453	0.920192	-0.0361214	0.0125534	0.00509904	0.0140217	0.0358652	1.44533	0.144708	0.0814072	0.0758377	0.260934	0.58347	-0.00148774	0.0013519	0.271444	0.58334	-0.234078	-0.108253	0.0695377	0.119911	0.306712
androstenediol (3beta,17beta) monosulfate (1)	magenta	Lipid	Androgenic Steroids	-3.78204e-05	0.165079	0.099297	-0.123407	0.787602	0.054067	-0.107167	-0.0520527	0.0449508	-0.214798	-0.0996626	-0.130521	-0.551999	0.06443	5.11291e-17	9.97519e-16	-15.0011	-0.03544	0.00412801	4.43527e-17	1.52176e-15	-14.8177	0.00486581	0.122223	0.968253	0.984351	0.00685	0.00530673	0.00520004	0.30778	0.43377	0.362741	0.208386	0.0830197	0.0122597	0.0797281	1.09839	-0.00301161	0.00137868	0.0292112	0.207608	-0.682755	-0.210825	0.0706402	0.00292395	0.0342274
androstenediol (3beta,17beta) monosulfate (2)	magenta	Lipid	Androgenic Steroids	0.0364771	0.160968	0.192316	-0.0062785	0.618176	0.0290173	-0.0841911	-0.0857117	0.0557324	-0.233117	-0.0863798	-0.0359424	0.0288727	0.0685851	0.673882	0.757708	0.120498	-0.0330069	0.00439423	1.51249e-13	3.00985e-12	-11.5215	0.0618054	0.130105	0.634882	0.753825	0.12273	0.00310571	0.00553539	0.574905	0.6959	0.157453	0.129457	0.0883736	0.14333	0.37139	0.43017	-0.0024291	0.00146759	0.0982704	0.379502	-0.420786	-0.195053	0.0752945	0.00975108	0.0646822
androsterone glucuronide	magenta	Lipid	Androgenic Steroids	-0.0978861	0.0722229	-0.160675	-0.252646	0.60933	0.0943546	-0.0522725	0.0739247	0.210511	0.0954399	0.219664	-0.0813857	-0.919314	0.0623052	6.29205e-44	7.82574e-42	-41.1065	-0.00813029	0.00399188	0.0419962	0.0756997	-1.12091	0.000709783	0.118192	0.99521	0.999227	0.000335883	0.0116631	0.00502854	0.0206162	0.0502773	1.29863	0.0981386	0.0802818	0.221893	0.471056	0.326927	-0.00203581	0.00133321	0.127144	0.420304	-0.376437	-0.0670792	0.068637	0.328704	0.558124
androsterone sulfate	magenta	Lipid	Androgenic Steroids	-0.0268243	0.0333063	-0.00685154	-0.0746859	0.67111	0.0429919	-0.0247435	0.0110745	0.0641306	-0.130357	-0.0959658	-0.112463	-0.524879	0.066564	9.86048e-15	1.533e-13	-12.8145	-0.0235676	0.00426474	4.38311e-08	3.13755e-07	-6.50341	-0.331748	0.126271	0.00876609	0.0306044	-1.51422	-0.000866082	0.00537226	0.871964	0.91423	-0.0389443	0.0653293	0.0857693	0.446464	0.681337	0.166638	-0.00405936	0.00142434	0.00448042	0.0867507	-1.06173	-0.0860085	0.07331	0.241046	0.467526
arabinose	turquoise	Carbohydrate	Pentose Metabolism	-0.0644291	0.0694346	-0.123541	-0.206597	0.0494832	0.00852784	0.0979261	0.0789358	0.238163	0.231671	0.444979	0.0786262	-0.154797	0.0690869	0.0253147	0.0516417	-1.287	0.0231209	0.00442638	2.22251e-07	1.3854e-06	5.85843	0.247422	0.131057	0.059388	0.137961	0.860244	0.00912427	0.00557588	0.102139	0.186474	0.729381	-0.0169599	0.0890201	0.84895	0.933376	-0.0299432	0.00190253	0.00147833	0.198471	0.512147	0.290605	-0.0219874	0.0761479	0.772848	0.87478
arabitol/xylitol	turquoise	Carbohydrate	Pentose Metabolism	0.00759792	0.13376	0.0782392	-0.168101	-0.0180297	0.00839931	0.174634	0.142894	0.178827	0.264058	0.648799	0.00898979	-0.0220277	0.0686179	0.748277	0.822691	-0.0847634	0.029061	0.00439633	6.8586e-11	7.58256e-10	9.12018	-0.169504	0.130167	0.193209	0.339053	-0.469733	-0.00761175	0.00553803	0.169672	0.269817	-0.568931	0.0538328	0.0884158	0.542784	0.75114	0.124279	0.000783236	0.00146829	0.593877	0.82742	0.0822738	-0.0590841	0.0756069	0.434753	0.648218
arabonate/xylonate	turquoise	Carbohydrate	Pentose Metabolism	0.0405904	0.139744	0.0935273	-0.0262558	-0.123638	-0.102196	0.403815	0.178405	0.18262	0.282127	0.613974	0.0271021	0.279927	0.0649494	1.82889e-05	7.45797e-05	4.12738	0.0409912	0.00416129	1.00137e-21	7.11685e-20	19.1477	-0.0735159	0.123208	0.550883	0.692489	-0.159587	0.00320358	0.00524195	0.541272	0.667368	0.175635	-0.115816	0.0836888	0.166766	0.416916	-0.379951	-0.00135503	0.00138979	0.32985	0.641017	-0.19313	-0.0476967	0.0715719	0.505331	0.700284
arachidate (20:0)	blue	Lipid	Long Chain Saturated Fatty Acid	0.503165	0.127735	0.19169	0.1116	0.00712157	-0.0160217	0.0049	0.0580094	-0.0584905	-0.0529631	-0.0950615	-0.0037752	0.0445241	0.0710148	0.530852	0.625827	0.203546	-0.00567939	0.0045499	0.212294	0.302192	-0.519717	-0.0406058	0.134714	0.763168	0.848438	-0.0713797	-0.0190582	0.00573148	0.000922422	0.00359926	-2.44379	-0.0394338	0.0915043	0.666617	0.823955	-0.0840965	0.000669193	0.00151958	0.659777	0.858492	0.0662637	0.0242383	0.0782723	0.756892	0.867636
arachidonate (20:4n6)	blue	Lipid	Long Chain Polyunsaturated Fatty Acid (n3 and n6)	0.737283	0.159897	0.214784	0.182844	-0.0194295	0.0210852	-0.00574628	-0.143923	-0.255755	-0.0883116	-0.144278	-0.0861228	0.340927	0.0687989	8.74948e-07	4.35286e-06	5.36122	0.00118278	0.00440793	0.788512	0.843623	0.0738514	0.162098	0.130511	0.214576	0.36372	0.439233	0.00337097	0.00555264	0.543955	0.669845	0.174025	-0.0453649	0.0886491	0.608972	0.783633	-0.105888	0.00172992	0.00147217	0.240299	0.556041	0.254893	0.152302	0.0756496	0.0444108	0.175748
arachidonoylcarnitine (C20:4)	blue	Lipid	Fatty Acid Metabolism (Acyl Carnitine, Polyunsaturated)	0.235986	-0.050187	0.0632915	-0.0783329	0.150991	0.277472	-0.0547574	-0.0282269	-0.0675844	-0.0143301	0.0701925	0.0390436	-0.547734	0.0669347	1.03609e-15	1.74731e-14	-13.7576	0.00561845	0.00428848	0.190516	0.275215	0.560327	-0.00398982	0.126974	0.97494	0.988423	-0.00505717	-0.00813836	0.00540218	0.13232	0.223529	-0.650666	0.0614893	0.0862469	0.47608	0.696089	0.157335	-0.000376847	0.00143228	0.792531	0.921224	-0.0356346	0.132537	0.0736356	0.0722392	0.23337
arachidonoylcholine	green	Lipid	Fatty Acid Metabolism (Acyl Choline)	0.01075	0.1327	0.39969	0.123497	-0.0721951	-0.171663	0.0906426	-0.0210521	-0.0627278	0.0360468	0.000864886	-0.00630712	0.279671	0.067377	3.65466e-05	0.000138793	3.85763	0.00369188	0.00431682	0.39267	0.49835	0.302465	0.420901	0.127813	0.00103283	0.00524321	2.2804	0.0027948	0.00543788	0.607423	0.725554	0.139331	-0.243438	0.0868168	0.00516443	0.0452561	-1.34432	-5.05705e-05	0.00144174	0.972028	0.986587	-0.00586443	0.197281	0.0739502	0.00778502	0.0549368
arachidoylcarnitine (C20)*	blue	Lipid	Fatty Acid Metabolism (Acyl Carnitine, Long Chain Saturated)	0.206669	0.0493934	0.314703	0.228571	0.0095562	0.141467	0.0814386	0.156206	-0.0665577	-0.0123972	-0.0142847	-0.0253314	-0.284955	0.0672222	2.49724e-05	9.82117e-05	-4.00784	0.0138426	0.00430691	0.00135931	0.00374659	2.42636	-0.461156	0.12752	0.000316819	0.00202074	-2.69449	-0.0451745	0.00542539	3.41679e-16	2.42836e-14	-13.6147	0.0100001	0.0866174	0.908115	0.953989	0.0204568	-0.00385518	0.00143843	0.0075051	0.109817	-0.959329	0.0460132	0.0740791	0.534681	0.724806
argininate*	brown	Amino Acid	Urea cycle; Arginine and Proline Metabolism	-0.0788856	0.160248	0.0170826	-0.0776357	0.113073	0.069827	0.177435	0.0228729	0.39	0.161131	0.356559	0.0489442	-0.233523	0.0679612	0.000619414	0.00187901	-2.72607	0.0114555	0.00435426	0.00867466	0.0197512	1.70441	0.20272	0.128921	0.116232	0.227659	0.642716	0.0327114	0.00548503	3.64535e-09	5.85019e-08	7.23283	-0.263145	0.0875697	0.00273589	0.0289597	-1.53821	-0.00549237	0.00145424	0.000170197	0.0312027	-1.50581	-0.00444702	0.0749108	0.952676	0.985356
arginine	brown	Amino Acid	Urea cycle; Arginine and Proline Metabolism	-0.199474	-0.0145517	0.158839	0.0750515	0.0275454	0.00206958	-0.0125129	0.117982	0.393654	-0.0189433	-0.000853701	0.100025	0.0319629	0.0684222	0.640521	0.728364	0.137651	-0.00988074	0.00438379	0.024461	0.0468955	-1.32887	0.224416	0.129796	0.0841828	0.179171	0.746732	-0.0107867	0.00552224	0.0511172	0.105304	-0.977557	0.0577889	0.0881637	0.512345	0.725154	0.13957	-0.00162846	0.00146411	0.266351	0.58249	-0.234711	-0.0309649	0.0754114	0.681462	0.825889
asparagine	brown	Amino Acid	Alanine and Aspartate Metabolism	-0.229845	-0.0832818	0.138057	-0.058648	0.0379843	0.0102022	0.0666451	0.158542	0.475988	-0.0028552	0.0418235	0.136045	-0.0240313	0.067684	0.722641	0.8007	-0.0965304	-0.0147776	0.0043365	0.000686599	0.0020393	-2.69052	-0.0618048	0.128396	0.630386	0.753825	-0.12273	-0.0342346	0.00546266	5.90776e-10	1.06877e-08	-7.97112	-0.111766	0.0872125	0.200365	0.451048	-0.345778	-0.00140935	0.00144831	0.330789	0.641589	-0.192743	-0.201026	0.074278	0.00694138	0.0513665
aspartate	brown	Amino Acid	Alanine and Aspartate Metabolism	-0.118657	0.287073	-0.143053	-0.262173	0.214054	0.000231113	-0.144731	-0.0178441	0.532923	0.0408957	0.0858469	-0.0417519	-0.478945	0.0677726	3.35745e-12	3.63116e-11	-10.44	-0.0103151	0.00434217	0.0177479	0.0361867	-1.44145	-0.0315689	0.128564	0.80609	0.878489	-0.0562639	0.0411774	0.00546981	1.34196e-13	5.80542e-12	11.2362	0.0876253	0.0873266	0.31595	0.57577	0.239751	0.000872592	0.00145021	0.547536	0.7985	0.0977248	-0.241463	0.0742308	0.00118865	0.0171407
azelate (nonanedioate; C9)	turquoise	Lipid	Fatty Acid, Dicarboxylate	-0.155963	0.159073	-0.0272969	-0.114319	-0.00931882	0.00441082	0.110974	0.236554	0.36749	0.311904	0.378466	0.0581188	-0.114136	0.0682963	0.0950607	0.163078	-0.787604	0.016622	0.00437572	0.000156078	0.000543	3.2652	-0.149893	0.129557	0.247619	0.398675	-0.399381	0.00246979	0.00551208	0.65422	0.762579	0.117715	-0.21949	0.0880014	0.012819	0.0807273	-1.09298	0.000269531	0.00146141	0.85372	0.94215	0.02588	-0.172999	0.0750401	0.0213893	0.118235
behenoyl dihydrosphingomyelin (d18:0/22:0)*	red	Lipid	Dihydrosphingomyelins	0.14197	0.238022	0.186851	0.424053	0.0512121	0.0631806	0.0545162	-0.0438404	0.0524167	-0.0735528	-0.121091	-0.0245313	0.260393	0.0684029	0.00015116	0.000499682	3.30131	-0.0173756	0.00438256	7.98199e-05	0.000296346	-3.5282	-0.346967	0.129759	0.00764432	0.026972	-1.56909	0.0276065	0.00552068	6.97675e-07	6.6113e-06	5.17971	-0.267015	0.0881388	0.0025257	0.0276161	-1.55884	-0.00183249	0.00146369	0.210935	0.527195	-0.278028	0.0184672	0.0753951	0.806565	0.897686
behenoyl sphingomyelin (d18:1/22:0)*	red	Lipid	Sphingomyelins	0.139305	0.12414	0.343384	0.626351	-0.0734072	0.0757276	0.0186411	0.0514136	-0.109778	-0.0683878	-0.191586	-0.0869894	0.376318	0.0702697	1.10634e-07	6.18432e-07	6.20871	-0.0117621	0.00450216	0.00914968	0.0206908	-1.68422	-0.401816	0.133301	0.0026536	0.0117348	-1.93052	-0.00789725	0.00567134	0.164149	0.263805	-0.578718	-0.119428	0.0905442	0.187534	0.436993	-0.359525	-0.00202089	0.00150364	0.179315	0.48393	-0.315218	0.0926364	0.0773886	0.231638	0.455493
behenoylcarnitine (C22)*	blue	Lipid	Fatty Acid Metabolism (Acyl Carnitine, Long Chain Saturated)	0.168046	0.100772	0.13922	0.0548991	0.0428521	0.034122	0.0195008	0.12157	0.0515771	-0.0577827	-0.0360313	-0.0354435	-0.152865	0.0707208	0.0309396	0.0615698	-1.21063	0.000837005	0.00453106	0.853489	0.885528	0.0527976	-0.463409	0.134156	0.000579803	0.00333471	-2.47694	-0.0110793	0.00570775	0.0525845	0.107436	-0.968848	-0.0104523	0.0911254	0.908709	0.953989	-0.0204568	-0.00260415	0.00151329	0.0856508	0.35362	-0.451463	0.0169316	0.0779505	0.828098	0.910451
benzoate	blue	Xenobiotics	Benzoate Metabolism	0.0993653	-0.0298191	0.0537924	0.150608	-0.0787083	0.109336	0.0415986	0.112931	0.0241489	0.0368756	0.0426202	-0.0256604	0.154739	0.0711818	0.0299981	0.0598158	1.22318	0.00405763	0.0045606	0.373877	0.480009	0.31875	-0.222794	0.135031	0.0993313	0.20253	-0.69351	-0.0135628	0.00574496	0.0184652	0.0457036	-1.34005	-0.0894951	0.0917194	0.329473	0.586451	-0.231768	-0.000405158	0.00152316	0.790306	0.920582	-0.0359376	-0.0508566	0.0784409	0.516943	0.70946
beta-alanine	brown	Nucleotide	Pyrimidine Metabolism, Uracil containing	-0.147693	0.0996918	-0.0524234	-0.110736	0.0641238	0.0763054	0.034605	0.0810828	0.537441	0.113115	0.234233	0.0736943	-0.206834	0.0715235	0.00393006	0.0101569	-1.99324	0.00121106	0.00458249	0.79163	0.845142	0.0730705	0.228013	0.135679	0.0932307	0.194884	0.710225	0.0139724	0.00577254	0.0157133	0.0398845	1.3992	-0.14654	0.0921597	0.112201	0.330835	-0.480389	-0.00231325	0.00153047	0.131051	0.424742	-0.371875	-0.120195	0.0787269	0.127208	0.316575
beta-citrylglutamate	turquoise	Amino Acid	Glutamate Metabolism	0.122453	0.181638	-0.0214304	-0.103099	-0.0125502	-0.0106211	0.0847125	0.0182094	0.306481	0.140219	0.335392	-0.0244473	0.0444388	0.0675634	0.510891	0.608059	0.216055	0.0142682	0.00432877	0.00102191	0.00293874	2.53184	-0.441307	0.128167	0.000603603	0.00343191	-2.46446	0.0245893	0.00545293	7.43709e-06	5.56384e-05	4.25463	-0.0974167	0.0870571	0.263465	0.526401	-0.278684	0.00236399	0.00144573	0.102396	0.385923	0.413499	0.0214221	0.0744688	0.773675	0.87478
beta-cryptoxanthin	greenyellow	Cofactors and Vitamins	Vitamin A Metabolism	-0.0456257	-0.210232	0.0341991	0.147464	-0.0748984	0.00203522	0.275635	0.0942887	-0.0192246	-0.0443286	-0.0885246	0.038926	0.105679	0.0676217	0.11848	0.194122	0.711926	0.00091409	0.0043325	0.832951	0.871115	0.0599244	0.200006	0.128277	0.119338	0.231095	0.63621	-0.015912	0.00545763	0.00364619	0.0112321	-1.94954	-0.244209	0.0871322	0.00518512	0.0452561	-1.34432	-0.0050716	0.00144698	0.000481136	0.034195	-1.46604	-0.118581	0.0744228	0.111464	0.296265
beta-hydroxyisovalerate	brown	Amino Acid	Leucine, Isoleucine and Valine Metabolism	-0.0309276	0.164924	-0.0486277	-0.214448	0.295594	0.0989631	-0.107325	-0.0781518	0.538199	0.150851	0.290115	-0.0220633	-0.585721	0.0670531	1.32746e-17	3.00187e-16	-15.5226	-0.00312467	0.00429608	0.467228	0.575362	-0.240059	0.656944	0.127199	3.01708e-07	4.9213e-06	5.30792	0.0107323	0.00541174	0.0476805	0.0990441	1.00417	-0.0615508	0.0863996	0.476419	0.696089	-0.157335	0.00195824	0.00143481	0.172684	0.477753	0.320796	-0.068614	0.0738716	0.353248	0.578096
betaine	turquoise	Amino Acid	Glycine, Serine and Threonine Metabolism	-0.122734	-0.225967	-0.133364	-0.108101	0.087547	0.173251	0.0605749	0.123571	0.165536	0.15643	0.165983	0.128968	-0.476975	0.0689648	9.26322e-12	9.40501e-11	-10.0266	0.0137034	0.00441856	0.00199175	0.00525674	2.27928	0.214928	0.130825	0.100789	0.204664	0.688958	-0.0077361	0.00556603	0.164939	0.263849	-0.578645	0.0398983	0.0888628	0.653558	0.816947	0.0878059	-0.00101197	0.00147572	0.493064	0.764172	-0.116809	0.0943221	0.0759465	0.214605	0.434008
bilirubin	pink	Cofactors and Vitamins	Hemoglobin and Porphyrin Metabolism	0.230612	-0.145544	-0.10459	-0.0343056	0.158895	0.680653	0.0295778	-0.0160399	-0.00561176	0.0033305	0.0043036	-0.0422739	-0.470965	0.0705221	4.42523e-11	4.03954e-10	-9.39367	0.00090231	0.00451833	0.841764	0.876104	0.0574443	-0.134259	0.133779	0.315871	0.478508	-0.320111	-0.0123055	0.00569172	0.0309034	0.0697254	-1.15661	-0.183856	0.0908694	0.0433622	0.181283	-0.741643	-0.00324606	0.00150904	0.0317583	0.216435	-0.664673	-0.224602	0.0773413	0.00378163	0.0377086
bilirubin (E,E)*	pink	Cofactors and Vitamins	Hemoglobin and Porphyrin Metabolism	0.297418	-0.109022	-0.0970489	-0.0460557	0.0858544	0.327409	0.0014045	-0.0417248	-0.0430626	-0.0064049	-0.0107376	-0.00392719	-0.298897	0.0701151	2.24913e-05	8.98749e-05	-4.04636	-0.000151662	0.00449226	0.973076	0.976019	-0.0105418	-0.204288	0.133007	0.124941	0.239001	-0.6216	-0.00937775	0.00565887	0.0978615	0.179323	-0.746365	-0.292362	0.090345	0.00125994	0.0174117	-1.75916	-0.000892665	0.00150033	0.55202	0.7985	-0.0977248	-0.140601	0.0771307	0.0686798	0.230089
bilirubin (E,Z or Z,E)*	pink	Cofactors and Vitamins	Hemoglobin and Porphyrin Metabolism	0.124958	-0.0974326	-0.0501957	-0.0112335	0.110324	0.643665	0.0969738	0.0269201	0.0700814	0.0253125	0.0198591	0.0166595	-0.395272	0.068479	1.10517e-08	7.38018e-08	-7.13193	-0.00188867	0.00438743	0.666963	0.747149	-0.126593	-0.321869	0.129904	0.0134193	0.0436347	-1.36017	-0.0174235	0.00552682	0.00167673	0.00579286	-2.23711	-0.388151	0.0882368	1.22927e-05	0.000421767	-3.37493	-0.00318624	0.00146532	0.0299547	0.209894	-0.678001	-0.220479	0.0750922	0.00341549	0.0361828
biliverdin	pink	Cofactors and Vitamins	Hemoglobin and Porphyrin Metabolism	0.149005	-0.144216	-0.123395	-0.0569957	0.155328	0.76169	-0.0931357	-0.0891166	-0.0201536	-0.0363901	0.0126758	-0.0710929	-0.571549	0.0697328	9.36434e-16	1.60647e-14	-13.7941	0.00106222	0.00446776	0.812132	0.861094	0.0649496	0.0429816	0.132282	0.745321	0.834189	0.0787355	-0.00905314	0.00562802	0.108088	0.196189	-0.707324	-0.0382781	0.0898524	0.67021	0.825321	-0.0833773	-0.0025497	0.00149215	0.0878726	0.358333	-0.445713	-0.10145	0.0767829	0.186778	0.397419
butyrylcarnitine (C4)	blue	Lipid	Fatty Acid Metabolism (also BCAA Metabolism)	0.2341	0.231215	-0.0413821	-0.0783936	0.0801835	0.075748	-0.0177424	-0.0440277	0.148147	0.0519977	0.220334	-0.0332311	-0.0242216	0.0677998	0.720994	0.799765	-0.0970377	0.00501741	0.00434391	0.248405	0.342806	0.464951	-0.665452	0.128615	2.87549e-07	4.76852e-06	-5.32162	0.0355638	0.005472	1.39158e-10	2.82575e-09	8.54887	0.0190025	0.0873616	0.82786	0.919332	0.0365278	0.000543032	0.00145079	0.708275	0.879653	0.0556888	-0.0108996	0.074732	0.884076	0.949208
C-glycosyltryptophan	turquoise	Amino Acid	Tryptophan Metabolism	0.180051	0.0350091	-0.151626	0.0113067	0.0232097	0.0690706	0.0883572	0.150319	0.191621	0.412816	0.796188	-0.039863	0.184176	0.0644685	0.00438584	0.0111609	1.9523	0.048582	0.00413048	1.1952e-29	4.49855e-27	26.3469	-0.158794	0.122296	0.194496	0.340111	-0.468379	0.0219345	0.00520314	2.76444e-05	0.00015992	3.7961	0.128318	0.0830692	0.122798	0.345117	0.462033	0.0020028	0.0013795	0.146928	0.444358	0.352267	0.180143	0.0707851	0.0111104	0.0717847
caffeic acid sulfate	yellow	Xenobiotics	Food Component/Plant	-0.0542388	0.0521897	0.0445085	0.0716888	0.0136019	-0.0449907	0.112846	0.695114	0.0761049	0.131818	0.158538	0.0438251	-0.0596722	0.0694191	0.390262	0.488441	-0.311188	0.00123766	0.00444766	0.780873	0.839059	0.0762076	-0.722036	0.131687	5.5526e-08	1.12752e-06	-5.94788	-0.0100909	0.00560269	0.0720531	0.139905	-0.854166	-0.172883	0.0894481	0.0536034	0.206726	-0.684605	-0.000575255	0.00148544	0.698661	0.879653	-0.0556888	-0.0926947	0.0764501	0.225672	0.445522
caffeine	yellow	Xenobiotics	Xanthine Metabolism	0.0726022	0.00120494	0.00919841	0.0726471	-0.00616805	-0.0266922	0.0541954	0.67088	0.0232888	0.0953654	-0.0388359	-0.00958805	-0.0358364	0.0682222	0.599522	0.690422	-0.160886	-0.0156237	0.00437098	0.000371286	0.00117487	-2.93001	-0.876088	0.129417	2.44263e-11	1.35023e-09	-8.86959	-0.000428822	0.0055061	0.937941	0.955571	-0.0197371	-0.30419	0.087906	0.000566895	0.00935487	-2.02896	0.00158492	0.00145983	0.277931	0.593436	0.226626	-0.0640651	0.0751657	0.394283	0.616289
caprate (10:0)	blue	Lipid	Medium Chain Fatty Acid	0.529585	0.130335	0.17025	0.226954	-0.103698	0.00167086	0.0753133	0.0348783	0.0168756	-0.0352198	-0.0487954	0.043296	0.47809	0.0688467	7.67938e-12	7.8773e-11	10.1036	0.00402184	0.00441099	0.36215	0.467366	0.330343	-0.369347	0.130601	0.00479594	0.0186958	-1.72826	0.00247507	0.00555649	0.65612	0.762844	0.117564	0.0157484	0.0887106	0.859138	0.937328	0.0281086	0.00118695	0.00147319	0.420646	0.710389	0.148504	0.0437184	0.0758717	0.564626	0.743215
caproate (6:0)	blue	Lipid	Medium Chain Fatty Acid	0.337918	0.00528253	0.116546	0.121498	-0.0152077	0.135534	-0.00746911	0.0255897	0.00727972	0.0758121	-0.00728142	0.0550496	0.186154	0.0708196	0.00873311	0.0205911	1.68632	-0.00400052	0.00453739	0.378205	0.484317	-0.31487	-0.125426	0.134344	0.350771	0.512313	-0.290465	-0.00872521	0.00571572	0.127259	0.219451	-0.658663	-0.0501474	0.0912527	0.582779	0.769052	-0.114044	0.00390088	0.0015154	0.010221	0.124024	0.906496	0.132575	0.0779256	0.0892606	0.268157
caprylate (8:0)	blue	Lipid	Medium Chain Fatty Acid	0.274481	0.107564	0.159927	0.133412	-0.0724791	-0.0179076	0.0515276	0.0468469	0.134281	0.00779191	0.0178975	0.105669	0.308567	0.070252	1.26674e-05	5.34071e-05	4.2724	-0.00178377	0.00450103	0.691983	0.77016	-0.113419	-0.197836	0.133267	0.138054	0.257236	-0.589668	-0.00430384	0.00566992	0.448029	0.571524	-0.242966	-0.053532	0.0905214	0.554431	0.751578	-0.124026	0.00244931	0.00150326	0.103622	0.388012	0.411155	0.0688379	0.0773991	0.374052	0.601259
carboxyethyl-GABA	turquoise	Amino Acid	Glutamate Metabolism	-0.0254146	0.131904	0.042686	-0.00537757	-0.0071105	0.0211311	0.106649	0.119467	0.0975174	0.0874628	0.278023	0.0428508	0.103748	0.0703901	0.140889	0.222869	0.65195	0.00959973	0.00450988	0.0335811	0.061762	1.20928	-0.406504	0.133529	0.00240576	0.0109303	-1.96137	0.000349384	0.00568106	0.950976	0.961366	0.0171113	-0.0409124	0.0906994	0.652052	0.81609	-0.0882618	0.001054	0.00150622	0.484269	0.757622	0.120547	-0.206293	0.0772567	0.00772855	0.0549279
carnitine	turquoise	Lipid	Carnitine Metabolism	-0.0343617	0.0927738	0.118991	0.0200808	0.0832662	0.0645059	0.0528462	-0.0119561	0.111778	-0.0331277	0.101262	0.0882858	-0.00661658	0.0712548	0.926039	0.946895	-0.0236983	-0.00330705	0.00456528	0.469029	0.576865	-0.238926	-0.278724	0.135169	0.0395151	0.102389	-0.989745	0.00179633	0.00575085	0.754847	0.833599	0.079043	-0.0841212	0.0918135	0.359819	0.620485	-0.207269	-0.000872538	0.00152472	0.567299	0.806357	-0.0934725	-0.0282615	0.0785352	0.719045	0.84694
carotene diol (1)	red	Cofactors and Vitamins	Vitamin A Metabolism	0.0521269	0.0377448	0.207944	0.310847	-0.0924104	-0.00222867	0.310794	0.121633	0.0421256	0.0329613	-0.0588107	-0.00871319	0.195881	0.0675468	0.00383104	0.00992678	2.00319	0.0100092	0.0043277	0.0209763	0.0417428	1.37942	0.163206	0.128135	0.203126	0.349068	0.45709	-0.0197195	0.00545158	0.000315795	0.00143478	-2.84322	-0.333482	0.0870356	0.00013694	0.00283865	-2.54689	-0.00461993	0.00144537	0.00144438	0.0513273	-1.28965	-0.133874	0.0743088	0.071974	0.23337
carotene diol (2)	red	Cofactors and Vitamins	Vitamin A Metabolism	0.0113539	-0.18717	0.0786727	0.264365	-0.0977509	-0.0227151	0.220984	0.0872769	0.00199726	0.0556779	-0.0288774	0.00863957	0.115896	0.067314	0.085493	0.148456	0.828401	0.0133821	0.00431279	0.00198129	0.00524305	2.28042	0.323576	0.127694	0.0114598	0.0381355	1.41867	-0.0257294	0.0054328	2.56371e-06	2.00858e-05	-4.69711	-0.353225	0.0867357	5.09806e-05	0.00123721	-2.90756	-0.00231363	0.00144039	0.108599	0.394364	-0.404103	0.0549134	0.074173	0.459302	0.670096
carotene diol (3)	blue	Cofactors and Vitamins	Vitamin A Metabolism	0.0387185	-0.136048	0.0719642	0.114329	0.0173479	0.0906926	0.143562	0.0471578	0.0511786	0.0275481	-0.0426206	0.0136291	-0.0731434	0.0682566	0.284214	0.386329	-0.413042	-0.00208486	0.00437318	0.633674	0.723887	-0.140329	0.502629	0.129482	0.000111893	0.000824691	3.08371	-0.0207952	0.00550887	0.000171506	0.000848995	-3.07109	-0.331676	0.0879503	0.000174007	0.00346275	-2.46058	-0.00218407	0.00146056	0.1352	0.432552	-0.363961	-0.0282946	0.0752301	0.706934	0.841305
catechol sulfate	yellow	Xenobiotics	Benzoate Metabolism	-0.0894206	-0.00912651	0.0115052	0.036175	-0.0317195	-0.0299062	0.18136	0.871103	0.123527	0.14812	0.135736	-0.0239835	-0.0725267	0.0696365	0.297945	0.396861	-0.401362	0.00419992	0.00446159	0.346799	0.450477	0.346328	-0.889255	0.132099	3.12709e-11	1.63761e-09	-8.78579	-0.0167251	0.00562024	0.00300632	0.00961829	-2.0169	0.0276143	0.0897283	0.758346	0.875353	0.0578166	-0.0015425	0.00149009	0.300889	0.607023	-0.216795	-0.182746	0.0764946	0.0171168	0.100289
ceramide (d16:1/24:1, d18:1/22:1)*	red	Lipid	Ceramides	0.226483	0.359159	0.285523	0.462976	-0.026142	0.0995366	0.0983131	0.0303302	0.0313147	0.0118753	0.00399744	-0.123473	0.246913	0.0696861	0.000417338	0.00129829	2.88663	0.000925409	0.00446477	0.83585	0.871773	0.0595967	-0.61668	0.132194	3.59644e-06	4.02073e-05	-4.39569	0.00458262	0.00562424	0.415422	0.545955	0.262843	0.0227274	0.0897922	0.800245	0.906884	0.0424483	-0.00240198	0.00149115	0.107599	0.392164	-0.406532	-0.128458	0.0766825	0.0942739	0.273989
ceramide (d18:1/14:0, d16:1/16:0)*	red	Lipid	Ceramides	0.122514	0.216365	0.165101	0.375214	-0.074008	-0.0135334	0.0662732	0.0538104	-0.0226297	0.00129774	-0.0468728	-0.0386162	0.226535	0.0701053	0.00128061	0.00368268	2.43384	0.00236625	0.00449163	0.598465	0.693265	0.159101	-0.460733	0.132989	0.000558536	0.00324996	-2.48812	-0.00210261	0.00565808	0.710277	0.798023	-0.0979847	0.0237678	0.0903323	0.792527	0.901216	0.045171	-0.00206642	0.00150012	0.168728	0.474786	-0.323502	0.0720283	0.0772337	0.351298	0.577754
ceramide (d18:1/17:0, d17:1/18:0)*	red	Lipid	Ceramides	0.199331	0.321168	0.110432	0.475251	-0.068038	0.0633974	0.0427135	0.0134269	0.0448199	0.105907	-0.0076741	-0.116487	0.297462	0.0700046	2.38874e-05	9.46932e-05	4.02368	0.0020311	0.00448517	0.650776	0.734986	0.133721	-0.429138	0.132798	0.00127989	0.00630832	-2.20009	0.00835765	0.00564995	0.139454	0.232814	0.632991	-0.0807109	0.0902026	0.371167	0.626079	-0.203371	0.0011737	0.00149797	0.433541	0.718956	0.143298	0.181057	0.0769066	0.0187926	0.10685
ceramide (d18:1/20:0, d16:1/22:0, d20:1/18:0)*	red	Lipid	Ceramides	0.177039	0.421881	0.2491	0.459925	-0.0670855	0.175171	0.067019	0.0754963	0.0289724	0.0309053	-0.0054897	-0.18158	0.171679	0.0688592	0.0128541	0.0288709	1.53954	-0.000370187	0.00441179	0.933149	0.946466	-0.0238948	-0.864496	0.130625	6.52044e-11	2.94902e-09	-8.53032	0.0105866	0.00555751	0.0571369	0.114076	0.942805	0.0148868	0.0887268	0.866795	0.940786	0.0265093	-0.00307899	0.00147346	0.0369541	0.2342	-0.630413	-0.0517958	0.0758795	0.495046	0.695721
ceramide (d18:2/24:1, d18:1/24:2)*	red	Lipid	Ceramides	0.212587	0.339153	0.348403	0.545913	-0.0417758	0.120667	-0.0178686	-0.0446507	-0.0908828	-0.0499501	-0.0433501	-0.118903	0.363569	0.0691487	1.85604e-07	1.02031e-06	5.99127	-0.00311202	0.00443034	0.482606	0.588472	-0.230275	-0.0673234	0.131174	0.607922	0.739556	-0.131029	-0.00142521	0.00558087	0.798497	0.868311	-0.0613246	0.153861	0.0890998	0.0845691	0.276797	0.557839	-0.000740692	0.00147965	0.616796	0.841854	-0.0747631	-0.0564712	0.0761946	0.458816	0.670096
cerotoylcarnitine (C26)*	blue	Lipid	Fatty Acid Metabolism (Acyl Carnitine, Long Chain Saturated)	0.114989	0.128779	0.191723	0.0943882	0.122076	0.186246	0.0421783	0.0591845	0.0511343	-0.0483831	0.0465568	0.0450673	-0.418599	0.068112	1.23464e-09	9.59741e-09	-8.01785	0.00690165	0.00436392	0.114139	0.178847	0.747518	-0.132991	0.129208	0.303646	0.464097	-0.333391	-0.00260725	0.0054972	0.635421	0.75228	-0.12362	-0.0368838	0.087764	0.674403	0.82681	-0.0825945	-0.00544094	0.00145747	0.000202006	0.0312027	-1.50581	-0.0100427	0.0750764	0.89362	0.956368
cholate	grey	Lipid	Primary Bile Acid Metabolism	-0.0608723	-0.0204277	0.0569384	-0.0443721	-0.0343121	-0.0436841	0.0304991	-0.056518	0.0468226	-0.0777386	0.00972826	0.618206	-0.021739	0.0707302	0.758654	0.829406	-0.0812327	0.00212965	0.00453166	0.638516	0.725255	0.13951	0.0569429	0.134174	0.671387	0.783154	0.106153	0.0113714	0.00570851	0.0466979	0.0976143	1.01049	-0.196246	0.0911376	0.0315831	0.148934	-0.827005	0.000575349	0.00151349	0.703934	0.879653	0.0556888	0.0492312	0.0779443	0.527809	0.720398
cholesterol	red	Lipid	Sterol	0.166302	0.323339	0.611406	0.674237	-0.00426661	-0.0447207	0.00546542	0.00104538	-0.14503	-0.170119	-0.19378	0.0012787	0.492885	0.0677044	7.75319e-13	9.18384e-12	11.037	-0.0161272	0.0043378	0.000214429	0.000713567	-3.14657	-0.13985	0.128434	0.276522	0.435164	-0.361347	-0.0202743	0.0054643	0.000220793	0.0010562	-2.97625	0.0283818	0.0872387	0.74501	0.86486	0.063054	-0.00346909	0.00144875	0.0168619	0.162889	-0.788108	-0.100454	0.0745463	0.178177	0.388509
choline	turquoise	Lipid	Phospholipid Metabolism	-0.02657	0.0938189	-0.142327	-0.171492	0.130884	0.201008	0.0737389	0.170799	0.4321	0.258403	0.426964	-0.0037332	-0.372324	0.0687583	8.03144e-08	4.59269e-07	-6.33793	0.0267528	0.00440533	1.91172e-09	1.68333e-08	7.77383	0.439881	0.130434	0.000779495	0.00428507	2.36804	0.0251585	0.00554937	6.65215e-06	5.04522e-05	4.29712	0.104685	0.0885968	0.237708	0.493777	0.306469	-0.00225655	0.0014713	0.125482	0.418427	-0.378381	-0.219805	0.0754041	0.00365231	0.0370821
cinnamoylglycine	yellow	Xenobiotics	Food Component/Plant	0.209998	-0.0825169	-0.00216152	0.152204	-0.114415	0.018655	0.100129	0.289104	-0.156003	0.262292	0.0849167	-0.0822539	0.175788	0.0687788	0.0107703	0.0247924	1.60568	0.0271358	0.00440664	1.1472e-09	1.05691e-08	7.97596	-0.224983	0.130472	0.0850136	0.180143	-0.744382	-0.0234979	0.00555102	2.56242e-05	0.000149977	-3.82397	0.117111	0.0886232	0.186716	0.436993	0.359525	-0.00240774	0.00147174	0.102222	0.385923	-0.413499	-0.102204	0.075729	0.17751	0.388509
cis-4-decenoate (10:1n6)*	blue	Lipid	Medium Chain Fatty Acid	0.727834	-0.0322719	-0.0710083	0.159232	-0.0325842	0.136255	-0.0463361	-0.124325	-0.200362	-0.029171	-0.0697881	-0.0505627	0.210798	0.0705433	0.00288893	0.00770639	2.11315	0.0052991	0.00451969	0.241354	0.337759	0.471392	0.252981	0.13382	0.0590436	0.137961	0.860244	0.00964552	0.00569342	0.0906118	0.168521	0.773346	-0.121248	0.0908967	0.182598	0.431556	-0.364963	0.0013692	0.00150949	0.364638	0.668561	0.174859	0.185096	0.0774908	0.0171349	0.100289
cis-4-decenoylcarnitine (C10:1)	blue	Lipid	Fatty Acid Metabolism (Acyl Carnitine, Monounsaturated)	0.656602	-0.0570197	-0.125511	0.166315	-0.0675631	0.0591102	-0.023594	-0.0324311	-0.126197	0.149006	0.240089	-0.0364476	0.193039	0.0687628	0.00511265	0.0126231	1.89884	0.0263141	0.00440561	3.45535e-09	2.93852e-08	7.53187	0.110321	0.130442	0.397937	0.556181	0.254784	0.00170719	0.00554973	0.75845	0.835723	0.0779374	-0.033578	0.0886025	0.704804	0.841873	-0.0747534	0.00341257	0.00147139	0.0206221	0.168254	0.774035	0.33661	0.0748874	7.95069e-06	0.00104048
citraconate/glutaconate	yellow	Energy	TCA Cycle	0.0513488	0.0155136	0.0248946	0.0930579	-0.0147366	-0.0370929	0.0657371	0.80557	0.019505	0.0563908	0.0725337	-0.0196208	-0.0269096	0.0691069	0.697086	0.777984	-0.109029	0.00551368	0.00442766	0.21338	0.303304	0.518121	-0.872034	0.131095	5.24596e-11	2.48558e-09	-8.60457	-0.00870528	0.00557749	0.118955	0.210046	-0.677687	0.00335797	0.0890459	0.969927	0.987797	0.00533222	0.00222434	0.00147876	0.132911	0.427981	0.368576	-0.0665421	0.0761387	0.382394	0.607798
citrate	blue	Energy	TCA Cycle	0.290372	-0.0895061	-0.0874048	0.123445	-0.0574175	0.271632	-0.089076	0.112036	-0.0470554	0.174889	0.186902	0.0599806	0.115806	0.0694845	0.0959623	0.164342	0.784252	0.0228203	0.00445185	3.68388e-07	2.18182e-06	5.66118	0.190739	0.131811	0.148257	0.271668	0.565962	-0.0127032	0.00560797	0.023757	0.0560148	-1.2517	0.0521575	0.0895324	0.560352	0.754466	0.122361	0.000360395	0.00148684	0.808538	0.927668	0.0326074	0.160479	0.0763869	0.0359536	0.157401
citrulline	turquoise	Amino Acid	Urea cycle; Arginine and Proline Metabolism	0.080852	-0.10081	0.0604124	0.0697383	-0.0943798	0.146058	0.0738193	0.082643	0.0435472	0.121626	0.238329	0.0367367	0.0933612	0.069043	0.176674	0.263266	0.579605	0.0218095	0.00442357	9.91601e-07	5.3332e-06	5.27301	-0.121944	0.130974	0.352096	0.512781	-0.290068	-0.0201443	0.00557234	0.00031839	0.00143999	-2.84164	0.252187	0.0889636	0.00469793	0.042112	1.37559	-0.00131849	0.00147739	0.372414	0.672508	-0.172303	0.107722	0.0760113	0.156804	0.357843
cortisol	magenta	Lipid	Corticosteroids	-0.0461551	-0.00511031	-0.036921	-0.0979926	0.139598	0.0584443	-0.0184081	0.00373686	0.0398997	0.0293448	0.0995075	0.0374984	-0.110844	0.0710627	0.119185	0.194728	-0.710571	0.0024554	0.00455296	0.589827	0.688016	0.162401	0.203681	0.134805	0.131185	0.246282	0.608567	-0.0151376	0.00573534	0.00846244	0.0233893	-1.63098	0.074972	0.0915659	0.413149	0.662302	0.178944	-0.00263103	0.00152061	0.0839574	0.350998	-0.454695	-0.214175	0.0779755	0.0061505	0.0474399
cortisone	magenta	Lipid	Corticosteroids	-0.0699389	-0.0763342	-0.0153007	-0.127947	0.313451	0.238838	-0.0737739	-0.0417817	0.000888087	-0.173142	-0.135684	0.0131442	-0.439323	0.0676121	1.40498e-10	1.21561e-09	-8.91521	-0.0119256	0.00433189	0.00603433	0.0141942	-1.84789	0.272502	0.128259	0.0339135	0.0919453	1.03647	-0.0238641	0.00545685	1.37983e-05	8.97342e-05	-4.04704	0.229922	0.0871198	0.00846735	0.0633459	1.19828	-0.00445825	0.00144677	0.00212745	0.0604804	-1.21839	-0.245904	0.0740351	0.000934679	0.0150001
cotinine	yellow	Xenobiotics	Tobacco Metabolite	-0.00418241	0.0322205	0.0794169	-0.0157569	0.12119	-0.0579919	-0.231826	-0.017593	-0.124935	-0.195722	-0.15216	-0.0271158	0.0139041	0.050028	0.781138	0.846658	0.0722919	-0.00832459	0.00320528	0.00956661	0.0214387	-1.6688	0.286605	0.0949025	0.00260525	0.0116767	1.93268	-0.0111751	0.00403768	0.00577103	0.016644	-1.77874	1.23845	0.0644623	2.45165e-68	2.43939e-65	64.6127	0.00247345	0.00107051	0.0211026	0.168254	0.774035	0.151703	0.0548916	0.00584194	0.0457696
creatine	brown	Amino Acid	Creatine Metabolism	-0.0447002	0.203578	0.162784	0.196661	-0.0618165	-0.119981	0.036485	-0.0739265	0.273344	-0.0533051	-0.140657	0.00847544	0.659276	0.065342	1.16757e-22	3.31924e-21	20.479	-0.00254199	0.00418644	0.543887	0.646825	-0.189213	0.0403215	0.123953	0.745038	0.834189	0.0787355	0.0233398	0.00527364	1.08927e-05	7.52657e-05	4.1234	-0.0185671	0.0841947	0.825516	0.918512	-0.036915	-0.000955825	0.00139819	0.49441	0.765067	-0.116301	-0.00211197	0.0720238	0.976614	0.994151
creatinine	turquoise	Amino Acid	Creatine Metabolism	-0.0630578	0.0463407	-0.158295	-0.191547	0.197312	0.207107	0.068074	0.123679	0.366588	0.342234	0.683755	0.0313985	-0.718812	0.0640263	2.50278e-27	1.18584e-25	-24.926	0.0227494	0.00410214	3.93556e-08	2.85831e-07	6.54389	0.872307	0.121457	1.52787e-12	1.16941e-10	9.93203	0.00471316	0.00516745	0.361988	0.492047	0.307994	-0.0908049	0.0824994	0.271358	0.532529	-0.273657	-0.00170247	0.00137004	0.21435	0.529227	-0.276358	-0.00126367	0.0705736	0.985718	0.995552
cys-gly, oxidized	turquoise	Amino Acid	Glutathione Metabolism	0.115165	0.0721734	0.081671	-0.0263918	0.0789915	0.235685	-0.00239349	0.055551	-0.0187555	0.0577643	0.108904	0.00289616	-0.15334	0.0710362	0.0311658	0.0618197	-1.20887	-0.0112127	0.00455127	0.0139549	0.0292319	-1.53414	0.00715835	0.134755	0.957648	0.98233	0.00774276	-0.0096866	0.0057332	0.0914876	0.169832	-0.769979	0.0820824	0.0915318	0.370105	0.626079	0.203371	-0.00386121	0.00152004	0.01126	0.13092	-0.882993	-0.0321513	0.0782924	0.68143	0.825889
cystathionine	brown	Amino Acid	Methionine, Cysteine, SAM and Taurine Metabolism	-0.0447998	0.10379	-0.0823191	-0.080214	0.00256412	0.0441992	0.00704521	0.0972886	0.517226	0.219683	0.392016	0.0522559	-0.0115989	0.0699347	0.868312	0.910311	-0.04081	0.0243566	0.00448069	7.17221e-08	4.9558e-07	6.30489	0.140194	0.132665	0.290933	0.4509	0.34592	0.0128609	0.0056443	0.0229469	0.054492	1.26367	-0.168737	0.0901125	0.0614873	0.228283	-0.641527	0.000245727	0.00149647	0.86961	0.94576	0.0242188	-0.0124118	0.077085	0.872122	0.942194
cysteine	pink	Amino Acid	Methionine, Cysteine, SAM and Taurine Metabolism	0.0107371	0.0445762	0.0558661	0.114789	0.0946979	0.458186	0.214376	0.0867632	0.229907	0.0788272	0.213512	-0.0542444	-0.111237	0.0716973	0.121167	0.196675	-0.706252	0.00401058	0.00459363	0.382875	0.489038	0.310657	-0.0918184	0.136009	0.499806	0.648379	-0.188171	0.00300732	0.00578657	0.603406	0.721622	0.14169	-0.145275	0.0923837	0.116212	0.333686	-0.476661	-0.00146043	0.00153419	0.341413	0.652452	-0.185451	-0.161911	0.0788288	0.0402924	0.165139
cysteine s-sulfate	purple	Amino Acid	Methionine, Cysteine, SAM and Taurine Metabolism	0.00960359	0.0413627	-0.0152238	-0.0482071	0.0246257	0.0870035	-0.0166979	0.109549	0.253359	0.411425	0.322153	-0.0647246	-0.0953604	0.0697716	0.172073	0.259413	-0.586008	0.0259896	0.00447025	8.70249e-09	6.81809e-08	7.16634	-0.0640323	0.132356	0.628663	0.753638	-0.122837	0.00444016	0.00563114	0.430629	0.556217	0.254755	0.245677	0.0899024	0.00641523	0.0518956	1.28487	-0.000852618	0.00149298	0.568097	0.806357	-0.0934725	0.0177265	0.076904	0.817758	0.903074
cysteine-glutathione disulfide	red	Amino Acid	Glutathione Metabolism	-0.0326875	-0.168707	0.0148335	0.144276	-0.0940048	0.180852	0.00893214	0.142702	-0.080075	0.0814606	0.00108074	-0.0792344	0.122966	0.0709276	0.0833463	0.14549	0.837165	0.00665453	0.00454431	0.143472	0.220641	0.656313	-0.414145	0.134549	0.0021522	0.00991408	-2.00375	-0.0281647	0.00572444	1.04331e-06	9.26865e-06	-5.03298	0.0203738	0.0913918	0.823647	0.917725	0.0372874	-0.00110324	0.00151772	0.467486	0.744237	-0.128289	0.0895355	0.0781187	0.252065	0.48049
cysteinylglycine	pink	Amino Acid	Glutathione Metabolism	-0.003263	0.120431	0.0510165	-0.0168828	0.155106	0.41898	-0.0252721	0.0314372	0.224586	0.07774	0.134458	-0.00191896	-0.210654	0.0720749	0.00356432	0.00933288	-2.02998	-0.0163919	0.00461782	0.000407342	0.00127455	-2.89464	0.0740954	0.136725	0.588012	0.726797	0.138587	0.00241147	0.00581704	0.678576	0.776966	0.109598	-0.178069	0.0928702	0.0555312	0.212514	-0.672613	-0.000926578	0.00154227	0.548144	0.7985	-0.0977248	-0.149806	0.0792747	0.0591455	0.210931
cysteinylglycine disulfide*	turquoise	Amino Acid	Glutathione Metabolism	0.144943	0.0631979	0.0615469	0.0347612	0.0234776	0.253363	0.000311882	0.139164	0.114604	0.17001	0.348552	-0.0841278	-0.0827606	0.0718139	0.249476	0.345722	-0.461273	0.014415	0.0046011	0.00179136	0.0048173	2.3172	-0.158891	0.13623	0.243812	0.395199	-0.403184	0.00919874	0.00579598	0.112873	0.201994	0.694662	0.147758	0.092534	0.11069	0.328767	0.483111	-0.00322202	0.00153668	0.0363187	0.2342	-0.630413	0.0484373	0.0791397	0.540674	0.727078
cystine	turquoise	Amino Acid	Methionine, Cysteine, SAM and Taurine Metabolism	0.00235734	0.117114	-0.0959699	0.0412986	-0.110584	-0.0147177	0.0348881	0.10599	0.224338	0.171552	0.346688	-0.0925816	0.20969	0.0656874	0.00146488	0.00417639	2.3792	0.0246498	0.00420858	6.78739e-09	5.40276e-08	7.26738	-0.199561	0.124608	0.109644	0.216461	-0.664621	0.0364894	0.00530152	1.15688e-11	2.95152e-10	9.52995	-0.06178	0.0846398	0.465647	0.69049	-0.160843	0.00177072	0.00140559	0.208104	0.524212	0.280493	-0.0294649	0.0723974	0.684121	0.82704
cytidine	turquoise	Nucleotide	Pyrimidine Metabolism, Cytidine containing	-0.00739477	-0.00127717	0.00704767	0.00116897	-0.0295225	0.0765147	-0.030849	-0.0408049	-0.0778492	0.054154	0.150086	0.049768	0.193656	0.0722819	0.00752635	0.0179156	1.74677	-0.00125032	0.00463108	0.78724	0.843623	-0.0738514	-0.0152231	0.137118	0.911625	0.956445	-0.01934	0.0125565	0.00583375	0.0316543	0.0710972	1.14815	-0.0321412	0.093137	0.730109	0.858362	-0.0663294	0.00205693	0.0015467	0.183921	0.486706	0.312734	0.240042	0.079236	0.002526	0.0302816
cytosine	yellow	Nucleotide	Pyrimidine Metabolism, Cytidine containing	-0.101652	0.0685466	0.0152615	0.0196673	-0.0904071	-0.0477827	0.162734	0.378943	0.182114	0.0725293	0.165025	0.0696123	0.107722	0.0722758	0.136491	0.218342	0.660864	0.00826925	0.00463069	0.0745049	0.122939	0.910309	-0.397668	0.137106	0.00382482	0.0155335	-1.80873	-0.00432789	0.00583325	0.458337	0.58169	-0.235308	-0.0827349	0.0931291	0.374589	0.627468	-0.202409	-0.000430456	0.00154657	0.780828	0.917266	-0.0375048	-0.135658	0.0795273	0.08842	0.2666
decanoylcarnitine (C10)	blue	Lipid	Fatty Acid Metabolism (Acyl Carnitine, Medium Chain)	0.721108	-0.0715589	-0.0536088	0.190302	-0.0393116	0.0628729	-0.067342	-0.0299123	-0.18998	0.0985412	0.134031	-0.062137	0.17726	0.0692359	0.0106362	0.0245545	1.60987	0.0171991	0.00443592	0.000113999	0.000410976	3.38618	-0.0413133	0.131339	0.75318	0.840085	-0.0756766	-0.0105346	0.00558791	0.0597448	0.118655	-0.925715	0.0165244	0.0892121	0.853097	0.936721	0.0283899	0.00438318	0.00148152	0.00317842	0.0732681	1.13509	0.353357	0.0753227	3.17525e-06	0.000526562
dehydroepiandrosterone sulfate (DHEA-S)	magenta	Lipid	Androgenic Steroids	-0.0403773	0.0819178	0.0710324	-0.0682881	0.837376	0.0690853	-0.0648111	-0.00147874	0.0700332	-0.174207	-0.140275	-0.110848	-0.532366	0.0646642	7.06846e-16	1.25591e-14	-13.901	-0.0346775	0.00414302	2.43066e-16	6.91003e-15	-14.1605	-0.0583222	0.122667	0.63459	0.753825	-0.12273	-0.000330974	0.00521894	0.949449	0.961366	-0.0171113	0.19524	0.0833214	0.0193538	0.107581	0.968263	-0.00403001	0.00138369	0.0036816	0.0796347	-1.0989	-0.192878	0.0709613	0.00670331	0.0501488
delta-CEHC	turquoise	Cofactors and Vitamins	Tocopherol Metabolism	-0.0470672	0.014816	-0.0418885	-0.0453852	0.0298125	0.0513232	-0.00982942	0.0745487	0.089032	0.234141	0.255977	-0.040242	0.0926354	0.0704286	0.188769	0.277438	0.556834	0.00948561	0.00451234	0.0358411	0.0653148	1.18499	-0.14484	0.133602	0.278629	0.436598	-0.359918	0.0148733	0.00568417	0.00904197	0.0245996	1.60907	0.0213082	0.090749	0.814419	0.912553	0.0397419	0.000570438	0.00150704	0.705144	0.879653	0.0556888	-0.130216	0.0774988	0.0932879	0.273989
deoxycarnitine	turquoise	Lipid	Carnitine Metabolism	-0.0530968	-0.11552	-0.0987636	-0.107568	0.208714	0.291783	-0.179476	-0.0142469	0.248447	0.161577	0.334463	0.108152	-0.662919	0.0688297	6.94686e-21	1.86814e-19	-18.7286	0.00858344	0.0044099	0.0519434	0.0907168	1.04231	0.253113	0.130569	0.0528963	0.129955	0.886207	-0.00825117	0.00555512	0.137837	0.231278	-0.635865	-0.00406924	0.0886887	0.963415	0.985198	-0.00647632	-0.00138057	0.00147282	0.348843	0.652452	-0.185451	0.033633	0.0758592	0.65762	0.814859
deoxycholate	purple	Lipid	Secondary Bile Acid Metabolism	-0.0392917	0.121629	0.0555419	-0.0315428	-0.0188363	-0.00977406	-0.0114984	0.124595	0.138547	0.36287	0.121977	0.100894	0.102114	0.0714572	0.153374	0.238822	0.621925	0.0108661	0.00457824	0.0178514	0.0363234	1.43981	-0.257202	0.135553	0.0581187	0.137195	-0.86266	0.0145213	0.00576719	0.0119922	0.0313181	1.5042	-0.136697	0.0920744	0.138019	0.36316	-0.439902	0.00239188	0.00152905	0.118131	0.406713	0.390712	-0.0373477	0.0787538	0.635458	0.794896
diacylglycerol (12:0/18:1, 14:0/16:1, 16:0/14:1) [2]*	black	Lipid	Diacylglycerol	-0.0811973	0.496998	0.257158	-0.108532	0.0332953	-0.0953419	0.0261575	-0.00905928	0.143451	-0.0470247	0.0328634	0.0109485	0.068927	0.0710154	0.332034	0.431298	0.365223	-0.00892262	0.00454994	0.0502079	0.0882631	-1.05422	-0.310524	0.134715	0.0214102	0.063214	-1.19919	0.0213941	0.00573153	0.000202356	0.000982165	3.00782	0.0387576	0.091505	0.671999	0.8265	0.0827569	-0.000562297	0.0015196	0.711454	0.879653	-0.0556888	-0.266276	0.0777292	0.000643404	0.0123113
diacylglycerol (14:0/18:1, 16:0/16:1) [1]*	black	Lipid	Diacylglycerol	-0.00369781	0.641078	0.304626	-0.026688	0.10147	-0.0716569	-0.00675348	-0.0227363	0.167341	-0.0465786	0.0430421	-0.00602188	0.0753646	0.0711385	0.289723	0.391677	0.407072	-0.0168345	0.00455783	0.000235633	0.000776339	-3.10995	-0.160097	0.134949	0.235822	0.387839	-0.411349	0.0190106	0.00574147	0.000969407	0.00370984	2.43064	-0.0217875	0.0916637	0.812181	0.912054	-0.0399794	0.00296067	0.00152223	0.052118	0.270488	0.567851	-0.204041	0.0780923	0.00914248	0.0610521
diacylglycerol (16:1/18:2 [2], 16:0/18:3 [1])*	black	Lipid	Diacylglycerol	0.131397	0.791908	0.370199	0.141587	0.0624726	-0.0258458	-0.0204877	-0.0613833	0.111372	-0.0591206	0.0219247	-0.113016	0.186868	0.0684748	0.00648691	0.0156662	1.80504	-0.0087923	0.00438716	0.0453839	0.0810718	-1.09113	-0.677398	0.129896	2.32339e-07	4.05574e-06	-5.39193	0.0282198	0.00552648	4.07691e-07	4.0975e-06	5.38748	0.144759	0.0882314	0.101243	0.312799	0.504734	4.70653e-05	0.00146523	0.974383	0.986587	0.00586443	-0.197696	0.075164	0.00869185	0.0600591
dihomo-linolenoylcarnitine (C20:3n3 or 6)*	blue	Lipid	Fatty Acid Metabolism (Acyl Carnitine, Polyunsaturated)	0.271735	-0.00246925	0.130659	-0.0295558	0.138736	0.251135	-0.0569367	-0.0324648	-0.0937895	-0.0457164	0.0585035	0.064707	-0.442091	0.0681092	1.46665e-10	1.25804e-09	-8.90031	0.000414293	0.00436374	0.924385	0.941344	0.0262517	-0.325755	0.129202	0.011879	0.0393988	-1.40452	-0.00337886	0.00549697	0.538936	0.665662	-0.176746	0.107721	0.0877603	0.220004	0.471056	0.326927	-0.000780234	0.00145741	0.592546	0.826906	-0.0825441	0.136695	0.0749238	0.0684426	0.230069
dihomo-linoleoylcarnitine (C20:2)*	blue	Lipid	Fatty Acid Metabolism (Acyl Carnitine, Polyunsaturated)	0.443085	-0.101107	0.0821045	0.122658	0.0831316	0.234623	-0.00822226	-1.11221e-05	-0.122399	0.0161169	0.0952874	0.0508789	-0.299093	0.0678288	1.17217e-05	4.98422e-05	-4.3024	0.0156769	0.00434577	0.000327798	0.00104204	2.98212	-0.166187	0.12867	0.196865	0.342448	-0.465405	-0.0115009	0.00547434	0.035953	0.0791869	-1.10135	0.120253	0.087399	0.169221	0.419885	0.37687	-0.0016413	0.00145141	0.258451	0.577885	-0.238159	0.156217	0.0745678	0.0364776	0.157401
dihomolinoleate (20:2n6)	blue	Lipid	Long Chain Polyunsaturated Fatty Acid (n3 and n6)	0.877358	0.0839501	0.0625915	0.155718	0.0251589	0.0798315	-0.0358133	-0.14803	-0.201379	-0.0898627	-0.111316	-0.0730059	0.193244	0.0706926	0.00639835	0.0154899	1.80995	0.00371817	0.00452925	0.411926	0.519371	0.284523	0.00848066	0.134103	0.949591	0.976077	0.0105159	0.00915821	0.00570547	0.108839	0.196524	0.706584	0.0260486	0.0910891	0.774974	0.887341	0.0519097	0.00188054	0.00151269	0.214153	0.529227	0.276358	0.043074	0.0779072	0.580489	0.752482
dihomolinolenate (20:3n3 or 3n6)	blue	Lipid	Long Chain Polyunsaturated Fatty Acid (n3 and n6)	0.790986	0.19312	0.210351	0.191756	-0.0231241	0.00147998	0.00260731	-0.152956	-0.241856	-0.121597	-0.144812	-0.0774918	0.379988	0.0685408	3.97419e-08	2.40671e-07	6.61858	-0.00266632	0.00439139	0.543905	0.646825	-0.189213	-0.207038	0.130021	0.111689	0.22006	-0.657458	0.0129453	0.00553181	0.0195113	0.0479352	1.31935	-0.00900911	0.0883165	0.918774	0.955322	-0.0198504	0.00113194	0.00146664	0.440459	0.722074	0.141418	0.101466	0.0754675	0.179157	0.388509
dihydroorotate	turquoise	Nucleotide	Pyrimidine Metabolism, Orotate containing	-0.0428571	-0.0184586	-0.163138	-0.084623	0.0744356	0.209727	0.0655289	0.0483416	0.178844	0.187503	0.315812	0.0620378	-0.241965	0.0673266	0.000344967	0.00108966	-2.96271	0.0159861	0.00431359	0.000224536	0.000744711	3.12801	-0.197893	0.127718	0.121653	0.234583	-0.629703	0.0234906	0.00543381	1.7257e-05	0.000107669	3.96791	-0.157349	0.0867519	0.0700722	0.24812	-0.605338	-0.00334894	0.00144066	0.0203347	0.168254	-0.774035	0.078975	0.0741607	0.287223	0.513788
dimethyl sulfone	turquoise	Xenobiotics	Chemical	0.0375621	0.0723007	-0.0248424	0.0136639	-0.0731087	0.0241545	0.223331	0.137815	0.0990228	0.215099	0.238874	0.017921	-0.0262406	0.0674736	0.697449	0.777984	-0.109029	0.0305822	0.00432301	3.1945e-12	4.35414e-11	10.3611	-0.566293	0.127996	1.09651e-05	0.000110205	-3.9578	0.0123924	0.00544567	0.0231213	0.0547754	1.26141	-0.0142703	0.0869413	0.869663	0.940786	-0.0265093	-0.00341486	0.00144381	0.0182505	0.168254	-0.774035	-0.159985	0.0741656	0.0312817	0.146128
dimethylarginine (ADMA + SDMA)	turquoise	Amino Acid	Urea cycle; Arginine and Proline Metabolism	0.0728382	-0.0146679	-0.0734811	-0.0446926	0.0772448	0.183763	0.106828	0.177359	0.378814	0.290633	0.690546	0.0242329	-6.35315e-05	0.0700839	0.999277	0.999277	-0.000314139	0.0318434	0.00449025	2.83751e-12	3.97652e-11	10.4005	-0.0480195	0.132948	0.718049	0.815942	-0.0883405	-0.000954652	0.00565635	0.866014	0.911788	-0.0401062	0.252064	0.0903048	0.00537089	0.0460693	1.33659	-0.00206255	0.00149966	0.169396	0.474786	-0.323502	-0.144566	0.0770873	0.0610951	0.214048
dimethylglycine	turquoise	Amino Acid	Glycine, Serine and Threonine Metabolism	-0.0472514	0.0784727	-0.156058	-0.15185	0.132919	0.117681	0.000200749	0.168765	0.497563	0.209952	0.458489	0.011793	-0.320054	0.0709294	7.33863e-06	3.21671e-05	-4.49259	0.0139207	0.00454443	0.00226023	0.00587188	2.23122	0.136532	0.134552	0.310536	0.471851	0.326195	0.0118315	0.00572459	0.039064	0.0841313	1.07504	0.068077	0.0913943	0.45656	0.685956	0.163704	-1.08644e-05	0.00151776	0.99429	0.99716	-0.00123522	-0.0471671	0.0781655	0.54639	0.729083
dimethylguanidino valeric acid (DMGV)*	turquoise	Amino Acid	Urea cycle; Arginine and Proline Metabolism	-0.0763994	0.147222	-0.21536	-0.176699	-0.0191765	-0.0072331	0.0160844	0.0842238	0.156113	0.280168	0.52537	-0.0531546	-0.126398	0.0652069	0.0529111	0.0987741	-1.00536	0.0261074	0.00417779	6.59329e-10	6.31631e-09	8.19954	-0.118886	0.123697	0.336778	0.500888	-0.300259	0.0480884	0.00526273	4.79931e-19	4.77531e-17	16.321	0.0382197	0.0840206	0.649311	0.81471	0.0889972	-0.000272598	0.0013953	0.845153	0.935402	-0.0290015	0.149761	0.0716865	0.0370024	0.157401
docosadienoate (22:2n6)	blue	Lipid	Long Chain Polyunsaturated Fatty Acid (n3 and n6)	0.831348	0.108578	0.110731	0.135799	0.0684915	0.101179	-0.0631872	-0.171788	-0.158144	-0.113056	-0.103922	-0.0526753	0.0948636	0.0701657	0.176745	0.263266	0.579605	-0.000434987	0.00449549	0.92294	0.941344	-0.0262517	0.132276	0.133103	0.320615	0.482621	0.316394	0.000716738	0.00566295	0.899314	0.932102	0.0305366	0.0461876	0.0904101	0.60958	0.783633	0.105888	0.00159289	0.00150141	0.289033	0.597392	0.22374	0.0315491	0.077333	0.683406	0.82704
docosadioate (C22-DC)	blue	Lipid	Fatty Acid, Dicarboxylate	0.0198716	-0.0192286	0.109678	-0.0128089	0.0642948	0.0580956	0.0410988	0.145348	0.0556699	0.0129352	0.0380226	0.130412	-0.0961388	0.0719553	0.181886	0.26931	-0.569748	-0.0133194	0.00461015	0.00396349	0.00964663	-2.01562	-0.103039	0.136498	0.450539	0.607434	-0.216501	-0.0167412	0.00580738	0.00404406	0.0121935	-1.91387	-0.184702	0.0927161	0.046684	0.190371	-0.720398	-0.000720984	0.00153971	0.639721	0.851939	-0.0695916	-0.130937	0.0791829	0.0985865	0.277969
docosahexaenoate (DHA; 22:6n3)	blue	Lipid	Long Chain Polyunsaturated Fatty Acid (n3 and n6)	0.6706	0.091845	0.0668961	0.18211	-0.123585	0.0383375	0.232791	-0.0395896	-0.155881	-0.0330441	-0.05989	-0.0694403	0.380708	0.0670302	1.86678e-08	1.20614e-07	6.9186	0.016365	0.0042946	0.000148868	0.000523404	3.28116	-0.0752669	0.127155	0.554059	0.692574	-0.159534	0.00481473	0.00540989	0.373731	0.504998	0.296711	-0.284778	0.08637	0.00101808	0.0151193	-1.82047	-0.00280666	0.00143432	0.0507073	0.269806	-0.568948	-0.0111666	0.0738837	0.879904	0.947222
docosapentaenoate (DPA; 22:5n3)	blue	Lipid	Long Chain Polyunsaturated Fatty Acid (n3 and n6)	0.838675	0.117711	0.126055	0.229907	-0.0852762	0.0636726	0.0915453	-0.115536	-0.24774	-0.0959467	-0.114962	-0.0963152	0.425197	0.0685929	8.95439e-10	7.01545e-09	8.15394	0.00842034	0.00439473	0.0557073	0.0960638	1.01744	-0.28512	0.13012	0.0287139	0.0811657	-1.09063	0.00636543	0.00553601	0.250548	0.366073	0.436433	-0.0580111	0.0883836	0.511777	0.725154	-0.13957	0.000220492	0.00146776	0.880625	0.950612	0.0219968	0.0267686	0.0756015	0.723373	0.847755
docosapentaenoate (n6 DPA; 22:5n6)	blue	Lipid	Long Chain Polyunsaturated Fatty Acid (n3 and n6)	0.767541	0.167634	0.17187	0.139914	0.0233385	0.0493651	-0.0823574	-0.17192	-0.19933	-0.0971905	-0.148713	-0.0572477	0.268679	0.0690186	0.000107026	0.000371049	3.43057	-0.00145965	0.004422	0.741417	0.810671	-0.0911555	0.255526	0.130927	0.0513144	0.126381	0.898319	0.00366398	0.00557037	0.510874	0.637791	0.195322	0.0432119	0.0889321	0.627168	0.79596	0.0991089	0.00207016	0.00147687	0.161372	0.462724	0.334678	0.100115	0.0759969	0.188085	0.397419
dodecadienoate (12:2)*	blue	Lipid	Fatty Acid, Dicarboxylate	0.79402	-0.0266365	-0.0607224	0.169977	-0.0407815	0.143459	0.000927159	-0.110908	-0.24542	-0.0674919	-0.115827	-0.038905	0.200372	0.071812	0.00538784	0.0132042	1.87929	0.00668161	0.00460097	0.146819	0.224401	0.648975	0.0683125	0.136226	0.616178	0.744954	0.12787	0.00576647	0.00579582	0.320057	0.446643	0.350039	-0.0573337	0.0925315	0.535683	0.745461	-0.127575	0.000272004	0.00153664	0.859542	0.943744	0.025146	0.114595	0.0790554	0.147562	0.345469
dodecanedioate (C12)	blue	Lipid	Fatty Acid, Dicarboxylate	0.447538	0.05589	0.083292	0.193379	-0.114894	0.00474306	0.128638	0.178544	-0.0358264	0.176728	0.15928	0.00230642	0.318409	0.0673535	2.67051e-06	1.25931e-05	4.89987	0.0204836	0.00431532	2.43441e-06	1.23583e-05	4.90804	-0.582078	0.127769	6.00375e-06	6.35503e-05	-4.19688	-0.0133993	0.00543598	0.0139055	0.0356596	-1.44782	-0.0743431	0.0867866	0.391903	0.643471	-0.191471	0.00254844	0.00144124	0.0773893	0.342233	0.465678	0.111902	0.0741393	0.131591	0.322495
dodecenedioate (C12:1-DC)*	blue	Lipid	Fatty Acid, Dicarboxylate	0.590117	-0.042828	-0.034631	0.155737	-0.0516798	0.0747929	0.113657	0.11375	-0.0649447	0.188403	0.184673	-0.00159814	0.146083	0.0681498	0.0323581	0.0638815	1.19462	0.0214989	0.00436634	1.02424e-06	5.44985e-06	5.26362	-0.250379	0.129279	0.0531173	0.130177	-0.885467	-0.0180261	0.00550025	0.00109149	0.00412938	-2.38411	-0.105566	0.0878127	0.229641	0.482052	-0.316906	0.00160551	0.00145828	0.271233	0.58334	0.234078	0.136101	0.0749699	0.0698216	0.230786
dopamine 3-O-sulfate	turquoise	Amino Acid	Tyrosine Metabolism	-0.169135	0.082058	0.0148522	-0.0609477	-0.0623154	-0.00517454	0.289046	0.0501685	0.393488	0.15523	0.348666	0.114124	0.0355256	0.0692083	0.607869	0.699224	0.155383	0.0166331	0.00443416	0.000188275	0.000643759	3.19128	0.27092	0.131287	0.039369	0.102277	0.990221	-0.00826495	0.00558568	0.139342	0.232814	-0.632991	-0.240737	0.0891766	0.00708457	0.0555051	-1.25567	-0.00255123	0.00148093	0.0853107	0.35362	-0.451463	-0.00161183	0.0762856	0.983148	0.994151
ectoine	turquoise	Xenobiotics	Chemical	-0.0395406	0.02772	-0.046111	-0.0710779	-0.0244865	0.0614647	0.127971	0.133206	0.0853482	0.0575275	0.248161	0.0120088	-0.0979266	0.0701625	0.163175	0.249399	-0.603106	0.00369432	0.00449529	0.411415	0.519371	0.284523	-0.00546222	0.133097	0.967274	0.984351	-0.00685	-0.00799843	0.00566269	0.158184	0.256347	-0.591172	-0.249535	0.0904061	0.00590464	0.0489593	-1.31016	-0.00228362	0.00150134	0.128628	0.420304	-0.376437	-0.245764	0.0768648	0.00143957	0.0198941
EDTA	pink	Xenobiotics	Chemical	-0.0132722	-0.0702375	-0.209268	-0.041529	0.12689	0.457283	-0.124614	-0.00879467	-0.0725484	-0.124325	-0.135688	0.000749711	-0.369099	0.0631821	7.41053e-09	5.12047e-08	-7.29069	-0.00941829	0.00404806	0.0202255	0.0405733	-1.39176	0.131488	0.119856	0.272935	0.432312	0.364203	-0.00766899	0.00509932	0.132981	0.224265	-0.649238	0.257989	0.0814117	0.00158603	0.0199759	1.69949	-0.000461058	0.00135198	0.733171	0.890727	-0.0502553	-0.0484857	0.0696228	0.48637	0.690354
eicosanedioate (C20-DC)	blue	Lipid	Fatty Acid, Dicarboxylate	0.0391585	-0.138287	0.0644862	0.0273757	0.0937059	0.164595	0.0843694	0.109661	0.00192931	-0.0328256	-0.0050866	0.0838464	-0.142428	0.0708078	0.0445988	0.0859995	-1.0655	-0.0130022	0.00453664	0.00426142	0.0102666	-1.98857	-0.0960833	0.134321	0.47461	0.626309	-0.203211	-0.0185644	0.00571478	0.00120684	0.00443101	-2.3535	-0.1651	0.0912376	0.0707254	0.249545	-0.602851	-0.00228175	0.00151515	0.132459	0.427912	-0.368645	-0.135627	0.0779064	0.082072	0.255193
eicosapentaenoate (EPA; 20:5n3)	blue	Lipid	Long Chain Polyunsaturated Fatty Acid (n3 and n6)	0.591967	0.121909	0.148882	0.197703	-0.133417	0.0211736	0.25185	-0.0532246	-0.146972	-0.0512944	-0.0492981	-0.100581	0.4249	0.0670058	3.74014e-10	3.02556e-09	8.51919	0.0128953	0.00429304	0.00274668	0.00693641	2.15887	-0.34237	0.127109	0.00721304	0.0255408	-1.59277	0.0092763	0.00540792	0.0866604	0.163309	0.78699	-0.159158	0.0863386	0.065625	0.237068	-0.625127	-0.0019981	0.0014338	0.163819	0.468391	-0.329391	-0.0781049	0.073808	0.290264	0.515737
eicosenamide (20:1)*	blue	Lipid	Fatty Acid, Amide	0.0551948	0.00249677	-0.083824	-0.0342545	0.00235151	0.0404937	-0.0847107	-0.00097249	-0.0463637	-0.0490735	-0.0367339	0.0202326	-0.0587481	0.067697	0.38575	0.484834	-0.314407	0.00594297	0.00433733	0.170998	0.252437	0.597846	0.0636141	0.12842	0.620478	0.747227	0.126547	-0.00154592	0.00546371	0.777291	0.848962	-0.0711116	0.154243	0.0872292	0.0773872	0.261864	0.581924	-0.00194781	0.00144859	0.179112	0.48393	-0.315218	-0.0273095	0.0746137	0.71445	0.844273
eicosenoate (20:1n9 or 1n11)	blue	Lipid	Long Chain Monounsaturated Fatty Acid	0.86891	0.0674726	0.0528267	0.15979	0.0211507	0.0827322	-0.0079886	-0.0937819	-0.173369	-0.102095	-0.089846	-0.0815158	0.137402	0.0707486	0.0524611	0.098118	1.00825	0.00525318	0.00453285	0.246825	0.341098	0.467121	-0.127349	0.134209	0.342957	0.507047	-0.294952	0.00194119	0.00571	0.733971	0.815979	0.0883213	0.0396288	0.0911613	0.663885	0.822622	0.0847995	0.000652057	0.00151389	0.666786	0.858492	0.0662637	0.0592846	0.0779562	0.44718	0.659136
eicosenoylcarnitine (C20:1)*	blue	Lipid	Fatty Acid Metabolism (Acyl Carnitine, Monounsaturated)	0.489054	-0.0920568	0.00651235	0.162478	-0.0122252	0.168317	0.0868668	0.0891746	-0.115207	0.0315367	0.105852	-0.0173961	-0.199434	0.0683539	0.00362184	0.00945861	-2.02417	0.0251628	0.00437941	1.28498e-08	9.83505e-08	7.00722	-0.429655	0.129666	0.0009611	0.00495489	-2.30497	-0.0220231	0.00551672	7.12997e-05	0.000379375	-3.42093	0.0178192	0.0880756	0.839718	0.925271	0.0337312	-0.00210541	0.00146264	0.150398	0.450741	-0.346073	0.159324	0.0751402	0.0342726	0.1531
epiandrosterone sulfate	magenta	Lipid	Androgenic Steroids	-0.0223315	0.0395997	-0.0146012	-0.125448	0.710038	0.0930694	-0.0316188	0.0355813	0.101847	-0.0736301	-0.0518835	-0.130978	-0.706031	0.065501	1.91121e-25	7.60663e-24	-23.1188	-0.0210277	0.00419663	6.6324e-07	3.70744e-06	-5.43093	-0.106135	0.124255	0.393257	0.55189	-0.258147	-0.00739016	0.00528647	0.162505	0.262489	-0.58089	0.0912417	0.0843997	0.279981	0.540935	0.266855	-0.00323776	0.0014016	0.02113	0.168254	-0.774035	-0.135974	0.0720445	0.0594603	0.211297
ergothioneine	brown	Xenobiotics	Food Component/Plant	0.0121409	0.170769	0.110369	-0.0249181	0.16072	0.128765	0.0978771	0.0710829	0.327263	-0.10626	-0.00709599	-0.017789	-0.256432	0.0697004	0.00024919	0.000797249	-3.09841	-0.010363	0.00446568	0.0205506	0.0411425	-1.38571	-0.21386	0.132221	0.106162	0.212381	-0.672885	0.00194113	0.0056254	0.730133	0.81353	0.0896266	-0.192371	0.0898106	0.032487	0.149651	-0.824921	-0.00611188	0.00149146	4.57781e-05	0.0227746	-1.64255	-0.392749	0.0756073	2.58416e-07	0.000128562
erucate (22:1n9)	blue	Lipid	Long Chain Monounsaturated Fatty Acid	0.537428	0.0812288	0.0833457	0.0739402	0.0312946	0.0882446	0.0362931	-0.000747248	0.000778931	-0.0804477	-0.0525182	-0.0283294	-0.0113623	0.0717228	0.874165	0.910779	-0.040587	-0.000719471	0.00459526	0.875623	0.903781	-0.0439366	0.03835	0.136057	0.778116	0.860345	0.0653274	-0.0122827	0.00578862	0.0341447	0.0758349	-1.12013	0.00956956	0.0924166	0.917553	0.955322	0.0198504	-0.00130267	0.00153473	0.396243	0.684482	-0.164638	0.026205	0.0790519	0.740357	0.855581
erythritol	turquoise	Xenobiotics	Food Component/Plant	0.000706827	0.181132	0.00373399	-0.0632346	-0.013764	0.0925686	0.213783	0.106878	0.169549	0.2677	0.610579	0.00713437	0.126336	0.0673419	0.0610016	0.111575	0.952435	0.033337	0.00431458	3.18576e-14	7.04407e-13	12.1522	-0.125667	0.127747	0.325539	0.488554	-0.311087	0.0120353	0.00543505	0.0270735	0.0625016	1.20411	-0.0528454	0.0867716	0.54268	0.75114	-0.124279	-0.00223156	0.00144099	0.121851	0.411825	-0.385287	-0.157388	0.0740267	0.0337907	0.152135
erythronate*	turquoise	Carbohydrate	Aminosugar Metabolism	-0.00352591	0.178294	-0.0446968	-0.122014	-0.0381612	0.00807553	0.261555	0.139396	0.203712	0.354372	0.770474	0.0266379	0.0804145	0.065892	0.22266	0.313362	0.503953	0.0409822	0.00422168	3.55574e-21	2.35864e-19	18.6273	-0.0591131	0.124996	0.636395	0.753825	-0.12273	0.0152616	0.00531803	0.00421173	0.0126225	1.89885	0.0111097	0.0849034	0.895925	0.950589	0.0220074	0.000212674	0.00140996	0.880141	0.950612	0.0219968	-0.0174111	0.0726276	0.810598	0.898157
ethylmalonate	blue	Amino Acid	Leucine, Isoleucine and Valine Metabolism	0.1886	0.184809	0.0926779	-0.0276852	0.0271756	0.00146826	0.0421376	0.0358449	0.107662	0.191445	0.34356	-0.0559967	0.122935	0.068106	0.0714275	0.127935	0.893012	0.00987352	0.00436353	0.0239097	0.046105	1.33625	-0.71088	0.129196	4.99511e-08	1.05282e-06	-5.97765	0.0107159	0.00549672	0.051571	0.106019	0.974617	-0.111493	0.0877562	0.204267	0.45776	-0.339362	0.00161197	0.00145734	0.269001	0.58249	0.234711	0.032538	0.075062	0.664778	0.818631
etiocholanolone glucuronide	magenta	Lipid	Androgenic Steroids	-0.0628832	0.0340094	-0.0209597	-0.0972165	0.547949	0.0228147	-0.000119649	0.135004	0.0996042	0.167166	0.215275	-0.0709568	-0.587546	0.0675618	1.81597e-17	3.92803e-16	-15.4058	-0.00667452	0.00432866	0.12347	0.19256	-0.715435	0.0943641	0.128164	0.461769	0.615947	0.210456	-0.00507651	0.00545279	0.352128	0.4828	-0.316233	0.0814013	0.087055	0.350031	0.608883	0.215466	-0.000377536	0.00144569	0.794045	0.921908	-0.0353124	-0.0979993	0.0743928	0.188095	0.397419
eugenol sulfate	turquoise	Xenobiotics	Food Component/Plant	-0.11941	0.0522977	0.0304403	-0.0327244	0.0682185	0.0116011	0.0467213	0.100566	0.180459	0.0873968	0.189397	0.00547539	-0.0929631	0.0709732	0.190615	0.278504	-0.555168	0.00591493	0.00454723	0.193696	0.278508	0.555162	0.157112	0.134635	0.243567	0.395199	0.403184	0.00978805	0.00572812	0.0878673	0.164648	0.783444	-0.0635369	0.0914507	0.487396	0.703854	-0.152518	-0.0030309	0.00151869	0.0462901	0.257311	-0.589542	-0.186292	0.0779629	0.0170941	0.100289
ferulic acid 4-sulfate	yellow	Xenobiotics	Food Component/Plant	-0.100833	0.0449355	-0.0767872	-0.0731306	0.0364892	0.0128594	0.145648	0.464759	0.237807	0.185292	0.268603	0.121923	-0.159935	0.0697255	0.022052	0.045428	-1.34268	0.00879635	0.00446729	0.0492789	0.0867831	1.06156	-0.193175	0.132268	0.144537	0.266817	-0.573786	-0.00718191	0.00562742	0.20223	0.312036	-0.505795	-0.229585	0.089843	0.0107837	0.0738825	-1.13146	0.000690741	0.00149199	0.643511	0.851939	0.0695916	-0.0680575	0.0768192	0.375905	0.602296
formiminoglutamate	brown	Amino Acid	Histidine Metabolism	-0.0316366	0.165665	-0.316086	-0.288253	0.179819	0.180023	-0.00923006	-0.0162348	0.727925	0.182193	0.417145	0.00332086	-0.579568	0.0664629	1.49889e-17	3.31421e-16	-15.4796	0.0121009	0.00425826	0.00459663	0.0110208	1.95779	0.19721	0.126079	0.118157	0.230522	0.637287	0.0422379	0.00536411	1.07155e-14	7.10793e-13	12.1483	-0.0915595	0.0856391	0.285321	0.548058	-0.261173	0.000207793	0.00142218	0.883871	0.951196	0.0217298	-0.156329	0.0730579	0.0326623	0.149765
fructose	turquoise	Carbohydrate	Fructose, Mannose and Galactose Metabolism	-0.250651	0.0697325	0.113117	-0.0336435	-0.0487387	-0.129701	0.0184604	-0.0517431	0.0691434	0.0587374	0.100563	0.0519191	0.0997097	0.0707404	0.159058	0.245749	0.609509	0.00242063	0.00453232	0.593428	0.689807	0.161272	0.467011	0.134194	0.000527308	0.00309948	2.50871	0.0136281	0.00570934	0.0172103	0.0431341	1.36518	-0.122595	0.0911508	0.179004	0.429555	-0.366982	4.1513e-05	0.00151371	0.978128	0.988058	0.00521762	0.00363999	0.0779743	0.962778	0.989632
fumarate	turquoise	Energy	TCA Cycle	0.148868	0.0515575	0.081997	-0.0905284	-0.0408335	0.141501	0.0959063	-0.0498857	0.0782912	0.144974	0.282279	0.121214	-0.0219141	0.0712509	0.758492	0.829406	-0.0812327	0.0126931	0.00456502	0.00555027	0.0131802	1.88008	0.393332	0.135162	0.00370997	0.015191	1.81841	-0.0114472	0.00575053	0.0468496	0.0977262	-1.00999	-0.221641	0.0918084	0.0159867	0.094123	-1.0263	0.000911943	0.00152463	0.54991	0.7985	0.0977248	0.0913493	0.0784729	0.244723	0.471899
galactonate	turquoise	Carbohydrate	Fructose, Mannose and Galactose Metabolism	-0.120708	0.0698355	0.00668082	-0.0865591	0.0275494	-0.0397741	0.209187	0.0776756	0.192151	0.110807	0.244428	0.0364732	0.00387995	0.0697349	0.955643	0.963389	0.0161983	0.0162511	0.0044679	0.000292512	0.000938869	3.02739	-0.0847739	0.132286	0.521805	0.667348	-0.175648	-0.00066841	0.00562819	0.905493	0.935582	-0.028918	-0.0461007	0.0898552	0.608049	0.783633	-0.105888	-0.000446858	0.0014922	0.764662	0.909006	-0.0414331	-0.197973	0.0765579	0.00988123	0.0651114
gamma-carboxyglutamate	turquoise	Amino Acid	Glutamate Metabolism	0.129602	0.134895	-0.116498	0.008986	-0.044258	0.048084	0.136006	0.177478	0.246029	0.344494	0.709763	-0.0405654	0.181074	0.0649734	0.00544317	0.013307	1.87592	0.0447046	0.00416283	2.79561e-25	3.47704e-23	22.4588	-0.218652	0.123254	0.0764296	0.170129	-0.769223	0.0205989	0.00524389	9.27126e-05	0.000485521	3.31379	0.106836	0.0837198	0.202272	0.454312	0.342646	0.000167113	0.00139031	0.904355	0.960335	0.0175774	0.0473408	0.0715987	0.50867	0.701978
gamma-CEHC	turquoise	Cofactors and Vitamins	Tocopherol Metabolism	-0.0274878	-0.0284264	-0.035751	0.00997839	-0.0144929	0.0173564	0.124546	0.16607	0.0173416	0.225399	0.229511	0.000489328	0.269354	0.0691215	0.000105318	0.000368986	3.43299	0.00895953	0.0044286	0.0433821	0.0777751	1.10916	-0.501438	0.131122	0.000141027	0.00102424	-2.9896	0.0106253	0.00557868	0.0571733	0.114076	0.942805	-0.077769	0.0890647	0.382821	0.629598	-0.200937	-0.00193373	0.00147907	0.19144	0.501272	-0.299927	-0.149178	0.0760135	0.0500364	0.192225
gamma-CEHC glucuronide*	turquoise	Cofactors and Vitamins	Tocopherol Metabolism	-0.00450055	0.0579292	-0.0739544	-0.080038	-0.0404417	-0.0113864	0.103999	0.161165	0.0989182	0.288561	0.431686	-0.0482231	0.189181	0.0691899	0.00638581	0.0154899	1.80995	0.0245032	0.00443298	4.35133e-08	3.13738e-07	6.50343	-0.228445	0.131252	0.0821416	0.177291	-0.751314	0.0194297	0.00558419	0.000528703	0.00221966	2.65371	0.110074	0.0891528	0.217303	0.470041	0.327864	-0.000688967	0.00148053	0.641802	0.851939	-0.0695916	-0.0996489	0.0761866	0.19125	0.402313
gamma-glutamyl-2-aminobutyrate	brown	Peptide	Gamma-glutamyl Amino Acid	0.189246	0.0603441	-0.0430991	0.0541614	0.111318	0.162832	0.0806961	0.0076408	0.379182	-0.0172174	-0.0159897	-0.0166154	-0.0904643	0.0698273	0.195493	0.283223	-0.547872	-0.00682579	0.00447382	0.12746	0.197852	-0.70366	-0.309283	0.132461	0.0197868	0.0598416	-1.223	7.39505e-05	0.00563564	0.989534	0.990529	0.00413273	-0.0325176	0.0899742	0.717885	0.850351	-0.0704016	-0.00275799	0.00149417	0.0652724	0.307801	-0.51173	-0.270385	0.0763928	0.000423346	0.0102739
gamma-glutamyl-alpha-lysine	brown	Peptide	Gamma-glutamyl Amino Acid	-0.0785111	0.143836	0.0319034	0.0512907	0.0474823	0.112264	0.162839	0.12182	0.684371	0.15712	0.263107	-0.00243548	0.0917568	0.0701113	0.190988	0.27864	0.554956	0.00850325	0.00449201	0.0587091	0.10037	0.998394	-0.364297	0.133	0.00629335	0.0228536	-1.64105	0.0144678	0.00565856	0.010741	0.0284995	1.54516	-0.0393481	0.0903401	0.663273	0.822622	-0.0847995	-0.00195034	0.00150025	0.193957	0.502571	-0.298803	-0.163384	0.0770722	0.0343129	0.1531
gamma-glutamyl-epsilon-lysine	brown	Peptide	Gamma-glutamyl Amino Acid	-0.0571029	0.150287	0.0361613	0.0187579	-0.0034934	-0.048409	0.179911	0.0959317	0.516528	0.138379	0.316482	0.00609242	0.176517	0.0687045	0.0103666	0.0240437	1.619	0.00874206	0.00440188	0.0473638	0.0838558	1.07647	-0.537999	0.130331	4.03023e-05	0.000334173	-3.47603	0.0144822	0.00554502	0.00917096	0.0248018	1.60552	-0.0395106	0.0885274	0.65549	0.817662	-0.0874264	-0.00162515	0.00147015	0.269292	0.58249	-0.234711	-0.120468	0.0756146	0.111498	0.296265
gamma-glutamylalanine	brown	Peptide	Gamma-glutamyl Amino Acid	-0.139531	0.0527405	0.00969221	-0.0791954	-0.0166113	-0.148017	0.0167197	0.080344	0.148368	0.0253322	0.0531049	-0.0420615	0.0655668	0.0686295	0.339667	0.436653	0.359864	-0.00133378	0.00439707	0.761711	0.821129	-0.0855885	-0.375204	0.130189	0.00405363	0.0162636	-1.78878	-0.000856813	0.00553897	0.877105	0.916722	-0.0377624	-0.101633	0.0884308	0.250764	0.511264	-0.291355	-0.000150531	0.00146854	0.918381	0.965183	-0.0153902	-0.185014	0.0753741	0.0143083	0.087342
gamma-glutamylcitrulline*	turquoise	Peptide	Gamma-glutamyl Amino Acid	0.0738283	-0.169735	0.0910349	0.132304	-0.0104203	0.219316	0.0414703	0.0702069	0.0407785	0.0668786	0.110919	0.00493985	0.006825	0.0681055	0.9202	0.943917	0.0250664	0.00871988	0.0043635	0.0460025	0.0817366	1.08758	-0.154281	0.129195	0.232752	0.385981	-0.413434	-0.0288474	0.00549667	1.95227e-07	2.04475e-06	-5.68936	0.268486	0.0877555	0.00228849	0.0258756	1.58711	-0.00167772	0.00145733	0.24997	0.569154	-0.24477	0.127122	0.07494	0.0902011	0.268157
gamma-glutamylglutamate	brown	Peptide	Gamma-glutamyl Amino Acid	-0.0334201	0.156867	-0.177439	-0.120375	0.0987313	0.198441	-0.0159165	-0.0326226	0.385909	0.0927047	0.153235	-0.101484	-0.28864	0.0695338	3.65091e-05	0.000138793	-3.85763	0.00320075	0.00445501	0.472675	0.579916	0.236635	-0.305791	0.131905	0.0206765	0.0618257	-1.20883	0.036657	0.00561195	1.13086e-10	2.34419e-09	8.63001	0.0211947	0.089596	0.813057	0.912054	0.0399794	-0.000223057	0.00148789	0.880868	0.950612	-0.0219968	-0.043093	0.0766297	0.574027	0.747588
gamma-glutamylglutamine	green	Peptide	Gamma-glutamyl Amino Acid	0.0197598	-0.177257	0.151768	0.145926	-0.0338716	0.0898436	-0.0450696	0.144257	-0.015349	0.0215643	-0.024599	-0.0448824	0.0683404	0.0690689	0.322731	0.421967	0.374721	-0.00630923	0.00442523	0.154319	0.233354	-0.631984	-0.408315	0.131023	0.00189399	0.0088475	-2.05318	-0.0321407	0.00557443	1.14645e-08	1.58433e-07	-6.80015	0.133879	0.088997	0.132882	0.355509	0.44915	0.000664264	0.00147794	0.653223	0.857463	0.0667844	0.12365	0.0760107	0.104172	0.28617
gamma-glutamylglycine	red	Peptide	Gamma-glutamyl Amino Acid	-0.0590525	-0.214317	0.14032	0.223743	-0.177952	0.0199628	0.118814	0.216698	-0.0520238	0.0812815	0.163727	0.104092	0.514992	0.0668455	3.75219e-14	5.64287e-13	12.2485	0.0129732	0.00428277	0.00252831	0.00650043	2.18706	-0.160034	0.126805	0.207285	0.355413	-0.449267	-0.0383854	0.00539498	2.41978e-12	7.52399e-11	-10.1236	0.126286	0.086132	0.142975	0.37139	0.43017	-0.00152888	0.00143037	0.285436	0.597392	-0.22374	-0.0296387	0.0736739	0.68757	0.828012
gamma-glutamylhistidine	turquoise	Peptide	Gamma-glutamyl Amino Acid	-0.005149	0.0994953	0.0723423	-0.00399306	0.000389776	-0.133499	0.0843028	0.130936	0.224777	0.16662	0.290121	-0.0189585	0.122551	0.0703919	0.0820578	0.143493	0.843169	0.0125897	0.00450999	0.0053668	0.012775	1.89364	-0.123132	0.133532	0.356736	0.518178	-0.285521	0.00545901	0.0056812	0.336888	0.466683	0.330978	0.128017	0.0907016	0.158501	0.405053	0.392488	-0.00248928	0.00150625	0.0987849	0.379502	-0.420786	-0.221729	0.077207	0.00418449	0.0379116
gamma-glutamylisoleucine*	brown	Peptide	Gamma-glutamyl Amino Acid	-0.0031237	0.284954	-0.0533453	-0.225006	0.208756	0.0976972	-0.0413215	0.0529599	0.745041	0.253508	0.528427	0.0247271	-0.371561	0.0673455	4.60357e-08	2.75937e-07	-6.55919	0.0138707	0.00431481	0.00135645	0.00374659	2.42636	0.188629	0.127753	0.140187	0.260721	0.583823	0.02955	0.00543534	7.14295e-08	8.26422e-07	6.0828	0.00208436	0.0867763	0.980842	0.990403	0.00418795	-7.32129e-05	0.00144107	0.959493	0.981188	-0.00824777	-0.0899747	0.0741665	0.22542	0.445522
gamma-glutamylleucine	brown	Peptide	Gamma-glutamyl Amino Acid	-0.0580507	0.259759	-0.045436	-0.134362	0.18103	0.0649148	0.0696087	0.130142	0.851823	0.197622	0.382179	-0.0288118	-0.353443	0.0695513	4.62197e-07	2.39524e-06	-5.62065	0.00969356	0.00445613	0.0298869	0.0556882	1.25424	-0.122737	0.131938	0.352505	0.512781	-0.290068	0.0247819	0.00561336	1.14451e-05	7.74687e-05	4.11087	-0.0893862	0.0896185	0.318857	0.578602	-0.23762	-0.00199814	0.00148827	0.179771	0.48393	-0.315218	-0.208364	0.0763213	0.0064661	0.0494196
gamma-glutamylmethionine	brown	Peptide	Gamma-glutamyl Amino Acid	-0.200097	0.00934917	0.0340964	-0.0387432	0.0413683	0.120733	0.0415448	0.100676	0.667952	0.102802	0.150964	0.0833438	-0.112164	0.0706246	0.112629	0.186156	-0.730122	-0.00656319	0.0045249	0.147308	0.224802	-0.648199	0.104073	0.133974	0.43749	0.595489	0.225126	-0.00868911	0.00569999	0.127787	0.219655	-0.658259	-0.140337	0.0910015	0.123422	0.345117	-0.462033	-0.0019705	0.00151123	0.192629	0.501742	-0.299519	-0.117355	0.0777399	0.131532	0.322495
gamma-glutamylphenylalanine	brown	Peptide	Gamma-glutamyl Amino Acid	0.00540042	0.167698	-0.0582175	-0.0856564	0.0674216	0.0162838	0.0947755	0.265703	0.678738	0.333761	0.612353	-0.0158231	-0.113365	0.0667155	0.0896498	0.155133	-0.809296	0.0299886	0.00427444	4.74745e-12	6.13469e-11	10.2122	-0.326728	0.126558	0.0100035	0.0338554	-1.47037	0.0282111	0.00538449	2.04495e-07	2.1195e-06	5.67377	-0.0058578	0.0859645	0.945689	0.974379	-0.0112722	-0.00203896	0.00142758	0.153593	0.456194	-0.34085	-0.103705	0.0734495	0.15835	0.360545
gamma-glutamylthreonine	brown	Peptide	Gamma-glutamyl Amino Acid	-0.0440199	-0.0644312	0.0701715	0.000639833	0.0185568	0.166519	-0.102541	0.0542813	0.432402	0.089255	0.21625	0.0699546	0.0212117	0.0702511	0.762773	0.832192	0.0797766	0.0026678	0.00450097	0.553532	0.655671	0.183314	0.304727	0.133265	0.0224694	0.06595	1.18079	0.000676736	0.00566985	0.905021	0.935582	0.028918	0.0537473	0.0905203	0.552835	0.751578	0.124026	0.000365706	0.00150324	0.80785	0.927668	0.0326074	-0.0708962	0.0773959	0.359923	0.584214
gamma-glutamyltryptophan	brown	Peptide	Gamma-glutamyl Amino Acid	0.146412	0.10893	0.0101953	0.0385305	0.0198026	0.0927089	0.13064	0.151401	0.46597	0.0962663	0.282131	0.0373861	0.0536363	0.0700177	0.44387	0.545112	0.263514	0.00805337	0.00448601	0.0729826	0.121232	0.916384	-0.383214	0.132822	0.00401348	0.0161677	-1.79135	0.0126012	0.005651	0.0260208	0.0604923	1.2183	-0.00575297	0.0902194	0.949172	0.974379	-0.0112722	0.00129616	0.00149825	0.387224	0.680062	0.167451	0.0138157	0.0771762	0.85797	0.930948
gamma-glutamyltyrosine	brown	Peptide	Gamma-glutamyl Amino Acid	-0.00911864	0.0710451	-0.0263901	-0.051977	0.00449173	0.104222	0.127928	0.169869	0.607174	0.150283	0.342983	0.042219	0.00349988	0.0702963	0.960304	0.967107	0.0145253	0.0102719	0.00450386	0.0228196	0.0445207	1.35144	-0.220076	0.133351	0.0992492	0.20253	-0.69351	0.0204915	0.00567349	0.000322355	0.00145133	2.83824	-0.217542	0.0905785	0.0165379	0.094766	-1.02335	-0.000123539	0.00150421	0.934564	0.970659	-0.0129333	-0.00385124	0.0774847	0.960371	0.988179
gamma-glutamylvaline	brown	Peptide	Gamma-glutamyl Amino Acid	0.0183689	0.262654	-0.0440897	-0.0640576	0.117738	0.0167248	-0.00264803	-0.00505676	0.5203	0.238415	0.390485	-0.0394747	-0.135223	0.0686517	0.049206	0.0930797	-1.03114	0.0162729	0.0043985	0.000230115	0.000760681	3.1188	0.45307	0.130231	0.000529559	0.00309948	2.50871	0.0370279	0.00554076	4.29652e-11	9.50009e-10	9.02227	0.0369372	0.0884594	0.676376	0.82681	0.0825945	0.000465186	0.00146902	0.751578	0.904256	0.0437086	-0.0593209	0.075644	0.43314	0.648081
gamma-tocopherol/beta-tocopherol	black	Cofactors and Vitamins	Tocopherol Metabolism	0.0504411	0.180036	0.0373564	-0.0133449	0.047042	0.0241771	-0.273887	-0.044633	-0.00249237	-0.0849179	-0.0438005	0.0266047	0.0140228	0.0700423	0.84137	0.890599	0.0503178	-0.0156987	0.00448759	0.000493233	0.00148268	-2.82895	0.202172	0.132869	0.128495	0.243993	0.612623	0.0188505	0.00565299	0.000892073	0.00350835	2.4549	0.10597	0.0902512	0.240667	0.498882	0.302002	0.00247886	0.00149877	0.0985209	0.379502	0.420786	-0.0185354	0.0772022	0.810321	0.898157
gentisate	yellow	Amino Acid	Tyrosine Metabolism	-0.11782	-0.00632709	-0.0519199	-0.00424179	-0.0300739	-0.0854756	0.170252	0.501637	0.144829	0.328199	0.272526	0.0187617	-0.0780129	0.0679974	0.251591	0.348169	-0.45821	0.0127643	0.00435657	0.00348378	0.00866591	2.06219	-0.687796	0.12899	1.252e-07	2.26499e-06	-5.64493	-0.0109612	0.00548795	0.0461159	0.0966007	-1.01502	-0.195346	0.0876163	0.026043	0.129161	-0.888869	-0.000744272	0.00145502	0.609122	0.835967	-0.0778107	-0.100776	0.074869	0.178662	0.388509
gluconate	turquoise	Xenobiotics	Food Component/Plant	-0.0101203	0.129489	-0.0277194	0.0728183	-0.159866	-0.0915951	0.24139	0.0981219	0.135532	0.317051	0.441347	-0.0232505	0.466611	0.0661907	3.77978e-12	4.04395e-11	10.3932	0.0261389	0.00424082	1.1083e-09	1.03061e-08	7.9869	-0.194608	0.125563	0.121549	0.234583	-0.629703	0.017133	0.00534213	0.00139193	0.00496405	2.30416	-0.151481	0.0852883	0.0760816	0.260934	-0.58347	0.000938053	0.00141636	0.507963	0.77141	0.112715	0.157047	0.0727552	0.0311698	0.146128
glucose	brown	Carbohydrate	Glycolysis, Gluconeogenesis, and Pyruvate Metabolism	0.077481	0.160407	-0.160394	-0.17958	0.0827212	-0.0379959	-0.0931572	-0.0542504	0.23106	0.0752301	0.121191	-0.0229872	-0.250072	0.0685227	0.000279206	0.000887573	-3.0518	-0.00265993	0.00439023	0.544763	0.646825	-0.189213	0.0130223	0.129987	0.920224	0.957764	0.0187413	0.032669	0.00553035	5.07315e-09	7.76583e-08	7.10981	-0.120585	0.0882931	0.172394	0.423535	-0.373111	0.0011557	0.00146626	0.430808	0.716813	0.144594	-0.048017	0.0755114	0.525023	0.718662
glucuronate	turquoise	Carbohydrate	Aminosugar Metabolism	0.0175178	0.0870201	0.0337034	-0.02977	-0.0761664	-0.0580414	0.120803	0.167912	0.0576083	0.202951	0.378534	-0.0437661	0.11313	0.0695376	0.104139	0.175032	0.756883	0.00913042	0.00445526	0.0407408	0.0735701	1.1333	-0.316933	0.131912	0.0164971	0.0522759	-1.2817	0.00726222	0.00561226	0.196028	0.304287	0.516716	-0.0859318	0.0896009	0.337813	0.594909	-0.225549	0.00281414	0.00148797	0.0589381	0.285707	0.544079	0.0514957	0.0766277	0.501755	0.697272
glucuronide of piperine metabolite C17H21NO3 (3)*	brown	Xenobiotics	Food Component/Plant	0.0544866	0.173001	0.0504103	-0.029735	0.131805	0.0752231	-0.0255625	-0.0381469	0.266829	-0.0381201	0.0885939	0.0628467	-0.187405	0.0708424	0.00831431	0.0196502	-1.70663	-0.00363381	0.00453885	0.423592	0.530156	-0.275597	0.121566	0.134387	0.365942	0.524658	0.280124	0.0233912	0.00571757	4.71173e-05	0.000260454	3.58427	-0.0856135	0.0912821	0.348569	0.608466	-0.215764	0.000261154	0.00151589	0.863262	0.944987	0.024574	-0.0113629	0.0780857	0.884338	0.949208
glucuronide of piperine metabolite C17H21NO3 (4)*	brown	Xenobiotics	Food Component/Plant	0.0406115	0.193488	0.0637561	-0.0591822	0.139308	0.101354	-0.00129815	-0.0377572	0.312045	-0.0723618	0.0947409	0.115876	-0.203138	0.0690057	0.00333268	0.00874939	-2.05802	-0.00311185	0.00442117	0.481723	0.588365	-0.230353	0.229413	0.130903	0.0800488	0.174668	0.757787	0.02825	0.00556933	4.84739e-07	4.82315e-06	5.31667	-0.169863	0.0889155	0.0564276	0.215117	-0.667325	-0.000938117	0.00147659	0.525391	0.783754	-0.10582	-0.0634507	0.0760303	0.404214	0.620572
glucuronide of piperine metabolite C17H21NO3 (5)*	brown	Xenobiotics	Food Component/Plant	0.0691696	0.169394	0.0510139	-0.032002	0.115957	0.0631398	-0.01159	-0.0135071	0.261641	-0.0127946	0.121343	0.0713972	-0.196418	0.0695276	0.00484099	0.012133	-1.91603	-0.00214569	0.00445461	0.630161	0.720701	-0.142245	0.0423549	0.131893	0.748192	0.836462	0.077554	0.0201355	0.00561145	0.000352367	0.0015652	2.80543	-0.0660933	0.089588	0.460877	0.687889	-0.162482	0.000614184	0.00148776	0.679841	0.86449	0.06324	0.0222392	0.0766336	0.771735	0.87478
glutamate	brown	Amino Acid	Glutamate Metabolism	-0.127949	0.332331	-0.223844	-0.310636	0.189537	0.0153814	-0.0869376	-0.0971222	0.46755	0.0536215	0.124476	-0.0427096	-0.482992	0.0644426	1.70175e-13	2.17082e-12	-11.6634	-0.00483153	0.00412882	0.242257	0.337889	-0.471226	-0.0309561	0.122247	0.800156	0.873935	-0.0585207	0.0621126	0.00520105	1.89352e-30	6.28019e-28	27.202	0.0488581	0.0830358	0.556425	0.753082	0.123158	-0.000508201	0.00137895	0.712563	0.879653	-0.0556888	-0.203001	0.0706817	0.00418235	0.0379116
glutamate, gamma-methyl ester	brown	Amino Acid	Glutamate Metabolism	-0.0492381	0.184708	-0.121879	-0.117651	0.0748104	-0.0528284	-0.0171123	-0.121073	0.180933	0.0117194	0.0973977	0.0234947	-0.160783	0.0691164	0.0202442	0.0424063	-1.37257	0.00585844	0.00442827	0.186212	0.271091	0.566885	0.22106	0.131113	0.0921655	0.193062	0.714302	0.0438479	0.00557826	1.18622e-14	7.37683e-13	12.1321	-0.0982312	0.0890581	0.270346	0.532529	-0.273657	-0.00114522	0.00147896	0.438949	0.722074	-0.141418	0.086481	0.076125	0.256268	0.484328
glutamine	green	Amino Acid	Glutamate Metabolism	-0.0404197	-0.172213	0.156188	0.11435	-0.0353022	0.0656751	-0.0333841	0.0875837	0.030746	0.00522772	0.0413114	0.0615284	0.11159	0.0691202	0.106814	0.178622	0.748066	0.00346274	0.00442851	0.434484	0.541358	0.266515	-0.00176511	0.13112	0.989263	0.994259	-0.00250053	-0.0298034	0.00557857	1.18496e-07	1.31004e-06	-5.88272	0.171603	0.089063	0.0543506	0.208799	0.680272	0.00115198	0.00147904	0.436277	0.721609	0.141698	0.166663	0.0759682	0.0285233	0.138363
glutarate (C5-DC)	blue	Lipid	Fatty Acid, Dicarboxylate	0.0803669	0.0917778	0.176308	-0.0383809	-0.0270256	0.0632825	-0.0130142	-0.0914019	0.0983984	0.00356418	0.126326	0.155399	-0.0906819	0.0712009	0.20316	0.292116	-0.534445	0.00196004	0.00456182	0.667553	0.747149	0.126593	0.677678	0.135067	6.41077e-07	9.52047e-06	5.02134	-0.00287885	0.0057465	0.616522	0.733779	-0.134435	-0.170214	0.0917441	0.0639064	0.234638	-0.629602	0.00161519	0.00152357	0.28939	0.597392	0.22374	-0.0965734	0.0784102	0.218432	0.439825
glutaroylcarnitine (C5)	turquoise	Amino Acid	Lysine Metabolism	0.0835196	-0.0256973	-0.103147	-0.0331532	0.11058	0.048759	0.0192451	0.118442	0.151901	0.191967	0.403034	0.0553319	-0.289425	0.0717031	5.92859e-05	0.000216079	-3.66539	0.0082259	0.004594	0.0737255	0.122058	0.913434	0.163602	0.13602	0.229404	0.382982	0.416822	-0.00106019	0.00578703	0.854684	0.903731	-0.0439607	-0.102598	0.0923911	0.267118	0.531565	-0.274444	0.000957767	0.00153431	0.532646	0.791019	0.101813	0.0659351	0.0790022	0.404185	0.620572
glycerate	greenyellow	Carbohydrate	Glycolysis, Gluconeogenesis, and Pyruvate Metabolism	0.0268442	-0.0172866	0.0709319	0.0696894	-0.11956	-0.00255756	0.870014	0.044802	0.0348184	0.027996	0.0700681	0.0787214	0.227185	0.0676764	0.000823968	0.00244731	2.61131	0.0161797	0.00433601	0.000203332	0.000685814	3.16379	-0.19142	0.128381	0.136333	0.254506	-0.594302	-0.00544448	0.00546204	0.319159	0.446277	-0.350395	-0.404956	0.0872026	3.97431e-06	0.000158177	-3.80086	-0.00603111	0.00144815	3.44363e-05	0.0227746	-1.64255	-0.0144759	0.0745952	0.846177	0.923121
glycerol	blue	Lipid	Glycerolipid Metabolism	0.680716	0.0993433	0.11388	0.302723	-0.181277	-0.0356843	0.0295632	-0.0774167	-0.256029	-0.0688598	-0.00747462	-0.0530465	0.84565	0.0642424	4.4583e-36	2.77251e-34	33.5571	0.0159672	0.00411599	0.000113045	0.000409018	3.38826	-0.131602	0.121867	0.280507	0.438155	-0.358372	0.0224606	0.00518489	1.65905e-05	0.000104478	3.98097	0.0687763	0.0827779	0.406295	0.656272	0.182916	0.00390876	0.00137467	0.00457274	0.0867507	1.06173	0.203343	0.0704588	0.00400321	0.0379116
glycerol 3-phosphate	black	Lipid	Glycerolipid Metabolism	-0.130411	0.242814	0.28098	0.0446737	-0.0491268	0.114683	0.0696018	0.0466451	0.332034	-0.0324196	0.0666894	0.00985059	0.200415	0.0713631	0.00509589	0.0126207	1.89892	-0.00684886	0.00457221	0.134532	0.207856	-0.682238	0.108491	0.135375	0.423123	0.582306	0.234848	-0.00124191	0.00575959	0.829333	0.888455	-0.0513646	-0.242037	0.0919531	0.00864146	0.0636908	-1.19592	-0.00171419	0.00152704	0.261948	0.581215	-0.235663	-0.27308	0.0780868	0.000495288	0.0109694
glycerophosphoethanolamine	green	Lipid	Phospholipid Metabolism	-0.131214	0.244125	0.709689	0.210374	-0.0369001	-0.164018	0.0456173	0.0210119	0.0656984	-0.048044	-0.0975306	0.123494	0.237075	0.0687374	0.000591019	0.00182063	2.73978	-0.0192374	0.00440398	1.41136e-05	6.24133e-05	-4.20472	0.215485	0.130394	0.0987956	0.20253	0.69351	-0.0214685	0.00554767	0.000117456	0.000599328	-3.22234	-0.0868685	0.0885697	0.326981	0.584105	-0.233509	-0.000559499	0.00147085	0.703752	0.879653	-0.0556888	-0.0735243	0.0757234	0.331852	0.558752
glycerophosphorylcholine (GPC)	green	Lipid	Phospholipid Metabolism	-0.0983377	0.107265	0.655317	0.235488	-0.0635317	-0.190956	0.0744503	0.00904866	-0.127648	-0.0526927	-0.116461	0.0883392	0.25305	0.0678563	0.000205133	0.000662687	3.17869	-0.0126632	0.00434753	0.00367902	0.00910604	-2.04067	-0.00521331	0.128722	0.967704	0.984351	-0.00685	-0.0236714	0.00547656	1.73135e-05	0.000107669	-3.96791	-0.159561	0.0874345	0.0683729	0.243839	-0.612897	-0.000745801	0.001452	0.607642	0.835088	-0.0782679	0.10658	0.0747036	0.154041	0.355616
glycine	red	Amino Acid	Glycine, Serine and Threonine Metabolism	-0.168846	-0.228248	0.144501	0.228983	-0.185974	0.0195324	0.0680144	0.113027	-0.126152	-0.0156479	-0.048767	0.117629	0.517466	0.0674306	4.67557e-14	6.64599e-13	12.1774	0.00135517	0.00432026	0.753845	0.817002	0.0877769	-0.119559	0.127915	0.350229	0.512313	-0.290465	-0.0378066	0.0054422	7.54405e-12	1.97535e-10	-9.70436	0.136899	0.0868859	0.115496	0.333337	0.477117	-0.00104467	0.00144289	0.46926	0.745358	-0.127635	0.00611425	0.0743257	0.934457	0.978003
glycine conjugate of C10H12O2*	blue	Partially Characterized Molecules	Partially Characterized Molecules	0.120941	0.05413	-0.0799785	-0.0353167	0.0187583	-0.0270893	0.0642155	0.0918299	0.111782	0.166922	0.375703	-0.00230567	0.0944497	0.071693	0.188062	0.276807	0.557823	0.0186797	0.00459335	5.22271e-05	0.000206214	3.68568	0.158952	0.136001	0.242836	0.395199	0.403184	0.0260292	0.00578622	7.8194e-06	5.76319e-05	4.23934	-0.0751031	0.0923781	0.416453	0.662365	-0.178903	-0.000660934	0.00153409	0.666704	0.858492	-0.0662637	-0.049415	0.0790057	0.531841	0.722926
glycine conjugate of C10H14O2 (1)*	blue	Partially Characterized Molecules	Partially Characterized Molecules	0.191706	0.0733355	-0.0737088	0.0566155	-0.0228089	0.00276394	0.039903	0.101348	0.0615982	0.152038	0.310039	-0.0520912	0.150019	0.0698755	0.0320866	0.0634714	1.19742	0.0183838	0.0044769	4.41715e-05	0.00017722	3.75149	0.0934987	0.132553	0.480778	0.631934	0.199328	0.0247537	0.00563953	1.28376e-05	8.57277e-05	4.06688	-0.0927721	0.0900362	0.303129	0.563789	-0.248884	-0.000379371	0.0014952	0.799771	0.924487	-0.0340994	-0.0530204	0.0769989	0.491277	0.694249
glyco-beta-muricholate	turquoise	Lipid	Primary Bile Acid Metabolism	-0.0772214	-0.0969124	-0.0738912	-0.0856276	-0.0970831	0.081968	0.0130232	0.0440796	0.0988005	0.24661	0.175149	0.357009	-0.0646838	0.0721489	0.370228	0.468673	-0.32913	0.00969181	0.00462256	0.0363281	0.0660814	1.17992	0.364829	0.136865	0.00783439	0.027545	1.55996	-0.0135843	0.00582301	0.0198935	0.0486341	-1.31306	-0.141266	0.0929656	0.129006	0.354085	-0.450893	0.00213153	0.00154385	0.167755	0.474786	0.323502	0.0500677	0.0795078	0.529051	0.721104
glycochenodeoxycholate	brown	Lipid	Primary Bile Acid Metabolism	-0.119698	0.0925102	0.120078	-0.122797	-0.00134342	-0.00289677	0.00503881	0.0617569	0.325156	-0.0596228	0.0724445	0.505094	0.0646021	0.0716098	0.367243	0.465644	0.331946	-0.00501849	0.00458802	0.274349	0.371904	-0.429569	0.192527	0.135843	0.156776	0.284139	0.546469	-0.000419426	0.0057795	0.942165	0.956586	-0.0192761	-0.188718	0.0922709	0.041144	0.175701	-0.755226	0.00181252	0.00153231	0.237201	0.555787	0.255091	-0.0642239	0.078901	0.41589	0.630809
glycochenodeoxycholate 3-sulfate	magenta	Lipid	Primary Bile Acid Metabolism	0.0214766	-0.0352183	-0.0103451	-0.152915	0.217572	0.173539	-0.0554502	-0.0847639	0.235381	-0.100865	0.116844	0.38867	-0.281285	0.0704802	7.16196e-05	0.000257262	-3.58962	-0.00493414	0.00451565	0.274853	0.37208	-0.429364	0.641015	0.1337	1.93309e-06	2.34564e-05	4.62974	-0.00152936	0.00568834	0.788105	0.858888	-0.0660635	-0.0225654	0.0908154	0.803828	0.906935	-0.0424237	0.000894176	0.00150814	0.553411	0.7985	0.0977248	0.133854	0.0775483	0.0847058	0.2616
glycochenodeoxycholate glucuronide (1)	magenta	Lipid	Primary Bile Acid Metabolism	-0.0300261	0.0830303	-0.0829113	-0.249424	0.276676	0.103904	-0.094606	0.0167699	0.276521	0.277435	0.162457	0.0862272	-0.476709	0.069008	9.78246e-12	9.83186e-11	-10.0074	0.0028899	0.00442133	0.513533	0.619352	0.208062	0.293792	0.130907	0.0250776	0.0722749	1.14101	0.0112618	0.00556952	0.0434931	0.0922721	1.03493	0.0354318	0.0889185	0.690383	0.834667	0.0784867	0.00132096	0.00147664	0.371278	0.671675	0.172841	0.0104597	0.0760639	0.890659	0.954963
glycocholate	brown	Lipid	Primary Bile Acid Metabolism	-0.135926	0.115605	0.0641773	-0.170575	0.00208569	0.031259	0.0706113	0.031577	0.298144	0.0129105	0.116033	0.465128	-0.0282741	0.0718542	0.694057	0.77594	-0.110172	0.00168024	0.00460368	0.715222	0.78809	0.103424	0.291714	0.136306	0.0326348	0.0892078	1.0496	0.0110823	0.00579923	0.0563502	0.113499	0.945008	-0.271441	0.0925859	0.00346296	0.0341153	-1.46705	-0.00107012	0.00153754	0.486628	0.759267	-0.119606	-0.113972	0.0791031	0.150019	0.349576
glycocholenate sulfate*	magenta	Lipid	Secondary Bile Acid Metabolism	-0.0237207	-0.0322433	-0.0102547	-0.0824436	0.420549	0.212079	-0.211629	-0.152355	0.12333	-0.0246065	0.0168102	0.134518	-0.326712	0.0691485	2.70454e-06	1.26935e-05	-4.89642	-0.0133691	0.00443032	0.00262532	0.00668081	-2.17517	0.522409	0.131174	7.41538e-05	0.000567562	3.24599	0.00399218	0.00558085	0.474603	0.599276	0.222373	0.21799	0.0890995	0.0146277	0.0876784	1.05711	0.00261674	0.00147965	0.0773466	0.342233	0.465678	-0.028556	0.0762131	0.707989	0.841305
glycodeoxycholate	brown	Lipid	Secondary Bile Acid Metabolism	-0.107516	0.127281	0.0345265	-0.105855	-0.0231851	-0.0150706	0.0140923	0.126046	0.318712	0.267266	0.140838	0.271702	0.124349	0.0707152	0.0790396	0.139194	0.856381	0.00386279	0.00453071	0.394138	0.499576	0.301399	0.0525967	0.134146	0.695095	0.79956	0.0971488	0.00523022	0.0057073	0.359719	0.489727	0.310046	-0.308018	0.0911183	0.000757546	0.0115963	-1.93568	0.00141838	0.00151317	0.348849	0.652452	0.185451	-0.100095	0.077869	0.199004	0.411372
glycodeoxycholate 3-sulfate	purple	Lipid	Secondary Bile Acid Metabolism	0.0102511	0.061384	-0.0170806	-0.0551002	0.194959	0.11123	-0.0405317	0.0187929	0.232974	0.334943	0.154489	0.0756153	-0.111712	0.0713174	0.117634	0.193145	-0.714117	0.00311107	0.00456929	0.496146	0.601298	0.220911	0.398776	0.135288	0.0032922	0.0138217	1.85944	-0.00552148	0.0057559	0.3377	0.466683	-0.330978	-0.126313	0.0918942	0.169642	0.419885	-0.37687	0.00122456	0.00152606	0.422532	0.710389	0.148504	0.12738	0.0784857	0.104977	0.28617
glycohyocholate	grey	Lipid	Secondary Bile Acid Metabolism	-0.0333297	-0.0742119	0.0554293	-0.0434843	0.0304985	0.0631385	0.0167626	0.0324166	0.0871963	-0.0707795	0.00932895	0.695112	-0.0542642	0.0709053	0.444307	0.545112	-0.263514	-0.0102496	0.00454288	0.0243182	0.0467116	-1.33058	0.362749	0.134506	0.00714095	0.0253759	1.59558	-0.0261346	0.00572264	5.70054e-06	4.36311e-05	-4.3602	-0.100451	0.0913632	0.271884	0.532529	-0.273657	-0.000554936	0.00151724	0.714642	0.879666	-0.0556823	-0.123986	0.0780374	0.112487	0.296655
glycolithocholate	brown	Lipid	Secondary Bile Acid Metabolism	-0.112663	0.0952155	0.0797469	-0.0259265	-0.0358958	-0.0166064	0.0195024	0.0914934	0.263254	0.24263	0.0918796	0.0527292	0.104554	0.0709187	0.140786	0.222869	0.65195	0.00510114	0.00454374	0.2619	0.356485	0.447958	-0.0352413	0.134532	0.793421	0.868486	-0.0612373	0.00057092	0.00572372	0.92057	0.943323	0.0253394	-0.0652966	0.0913804	0.475083	0.696089	-0.157335	-0.000363877	0.00151753	0.810558	0.928084	-0.0324128	-0.0664728	0.0781367	0.395168	0.616289
glycolithocholate sulfate*	purple	Lipid	Secondary Bile Acid Metabolism	-0.0119825	-0.0127167	-0.0734003	-0.0276439	0.10628	0.138295	-0.0639919	0.126824	0.185708	0.466732	0.147679	-0.0555413	-0.149019	0.0706266	0.035161	0.0691408	-1.16027	0.0103128	0.00452502	0.0229171	0.0446233	1.35044	0.0506378	0.133978	0.705559	0.806932	0.0931629	-0.0108582	0.00570015	0.0571384	0.114076	-0.942805	-0.0377893	0.091004	0.678067	0.82681	-0.0825945	0.00205024	0.00151127	0.175268	0.4823	0.316683	0.15511	0.0776622	0.0461262	0.180691
glycosyl ceramide (d18:1/20:0, d16:1/22:0)*	red	Lipid	Hexosylceramides (HCER)	0.230792	-0.0174241	0.326745	0.607495	-0.0893061	0.203065	0.0745477	0.0497779	-0.110627	-0.00382802	-2.9773e-05	-0.0039835	0.391589	0.0680396	1.21654e-08	8.01628e-08	7.09603	0.001987	0.00435928	0.648646	0.733864	0.134385	-0.546558	0.12907	2.54569e-05	0.000226157	-3.64559	-0.026119	0.00549136	2.32373e-06	1.84969e-05	-4.7329	-0.182895	0.0876706	0.0372694	0.166291	-0.77913	-0.00209759	0.00145592	0.150037	0.450741	-0.346073	0.0282933	0.0749909	0.706055	0.841305
glycosyl ceramide (d18:2/24:1, d18:1/24:2)*	red	Lipid	Hexosylceramides (HCER)	0.147251	-0.200068	0.293901	0.593222	-0.0789996	0.0807463	-0.0236677	-0.00794641	-0.235474	-0.0367089	-0.0475071	0.0864317	0.521582	0.0659036	7.94333e-15	1.27478e-13	12.8946	-0.00183793	0.00422243	0.663474	0.74675	-0.126825	0.352505	0.125018	0.00492246	0.0189839	1.72161	-0.0361006	0.00531897	2.1761e-11	5.28102e-10	-9.27728	-0.0264352	0.0849184	0.75565	0.873254	-0.0588593	0.00167413	0.00141021	0.235509	0.555787	0.255091	0.105531	0.0725504	0.146163	0.343001
glycosyl-N-(2-hydroxynervonoyl)-sphingosine (d18:1/24:1(2OH))*	blue	Lipid	Hexosylceramides (HCER)	0.132749	-0.0014395	-0.00372804	0.231693	-0.133433	0.0858277	0.109515	-0.015178	0.0405619	0.0973442	0.120982	0.0638834	0.454728	0.0696237	1.13612e-10	9.91617e-10	9.00366	0.0135089	0.00446077	0.00253486	0.00650047	2.18705	0.020384	0.132075	0.877382	0.933685	0.0297997	0.0166508	0.00561921	0.00313163	0.00998707	2.00056	-0.190135	0.0897118	0.0343536	0.156082	-0.806648	0.00245476	0.00148982	0.0997945	0.381906	0.418044	0.0851187	0.0766865	0.267339	0.492321
glycosyl-N-behenoyl-sphingadienine (d18:2/22:0)*	red	Lipid	Hexosylceramides (HCER)	0.16171	-0.155154	0.315966	0.628017	-0.0961225	0.104293	-0.00115166	0.0414412	-0.222642	-0.085226	-0.105402	0.0361075	0.484039	0.0677482	1.97508e-12	2.18357e-11	10.6608	-0.00297869	0.00434061	0.492754	0.598645	-0.222831	-0.0933519	0.128517	0.467813	0.619806	-0.207745	-0.0270495	0.00546784	9.12419e-07	8.31344e-06	-5.08022	-0.133457	0.0872952	0.126694	0.351143	-0.454516	0.000123887	0.00144968	0.931918	0.969824	0.0133071	0.108924	0.0745802	0.144533	0.340274
glycosyl-N-nervonoyl-sphingosine (d18:1/24:1)*	red	Lipid	Hexosylceramides (HCER)	0.0864232	-0.153297	0.187036	0.432179	0.0183275	0.154701	-0.00208506	0.0197173	-0.100824	0.00267722	0.0445623	0.0725197	0.214053	0.0691038	0.00201687	0.00555896	2.25501	-0.0027058	0.00442746	0.541273	0.645764	-0.189926	0.211694	0.131089	0.106714	0.212786	0.672056	-0.0309933	0.00557725	3.69657e-08	4.54085e-07	-6.34286	-0.0314236	0.0890419	0.724247	0.853822	-0.0686326	0.00165878	0.00147869	0.262277	0.581215	0.235663	0.129131	0.0760382	0.0898378	0.268157
glycosyl-N-palmitoyl-sphingosine (d18:1/16:0)	red	Lipid	Hexosylceramides (HCER)	0.0699556	-0.0955052	0.106311	0.20549	0.103794	0.0621307	-0.077158	-0.0305061	-0.059814	-0.0285663	0.0116312	0.0116307	0.0193871	0.0696881	0.78093	0.846658	0.0722919	-0.00383437	0.0044649	0.39071	0.49713	-0.30353	0.253378	0.132197	0.055624	0.133745	0.873722	-0.0108969	0.00562441	0.0530307	0.108126	-0.966069	0.109734	0.0897948	0.222036	0.471056	0.326927	-0.000522514	0.00149119	0.726128	0.887589	-0.0517882	-0.00324106	0.0768144	0.966355	0.991261
glycosyl-N-stearoyl-sphingosine (d18:1/18:0)	red	Lipid	Hexosylceramides (HCER)	0.189139	0.126608	0.336086	0.50329	-0.0897194	0.0819008	0.0477648	0.00294351	-0.123155	-0.0370054	-0.0317074	0.0537206	0.496481	0.068148	7.46758e-13	8.9521e-12	11.0481	-0.00162856	0.00436622	0.709251	0.783246	-0.106102	-0.15597	0.129276	0.227971	0.381512	-0.418491	-0.0193508	0.0055001	0.000457999	0.00196426	-2.7068	-0.11587	0.0878103	0.187349	0.436993	-0.359525	-0.000776027	0.00145824	0.594752	0.82742	-0.0822738	0.0432517	0.0751017	0.564834	0.743215
glycoursodeoxycholate	green	Lipid	Secondary Bile Acid Metabolism	-0.0112367	0.090634	0.165332	-0.0172875	-0.0466729	0.000659321	-0.0153284	-0.0212082	0.139784	-0.174257	-0.0260065	0.402942	0.163218	0.0703657	0.0206062	0.0430739	1.36579	-0.0113625	0.00450831	0.0119108	0.0254865	-1.59369	-0.0619734	0.133483	0.642569	0.758429	-0.120085	-0.0089014	0.0056791	0.117403	0.2086	-0.680685	-0.0937676	0.090668	0.30135	0.563615	-0.249017	0.00365655	0.00150569	0.0153735	0.152967	0.815403	-0.0231947	0.0775572	0.764965	0.87087
guaiacol sulfate	yellow	Xenobiotics	Benzoate Metabolism	-0.0154415	0.0211463	-0.0532314	-0.00680034	-0.0283353	-0.0441581	0.160912	0.811278	0.114082	0.27407	0.29142	-0.0488642	-0.162636	0.0687702	0.0182631	0.0392479	-1.40618	0.017078	0.00440608	0.00011456	0.000411506	3.38562	-0.840849	0.130456	1.95273e-10	8.0957e-09	-8.09175	-0.00825796	0.00555032	0.137174	0.230554	-0.637227	0.225466	0.088612	0.0111261	0.0748003	1.1261	0.00178107	0.00147155	0.226494	0.546723	0.262232	-0.0700317	0.0757635	0.355575	0.580291
guanidinoacetate	pink	Amino Acid	Creatine Metabolism	-0.0750835	-0.149783	0.0612338	-0.000713349	0.0975923	0.33637	-0.00466104	0.125421	-0.0617944	-0.103672	-0.140711	0.0278062	-0.573536	0.0666768	3.8873e-17	7.73572e-16	-15.1115	-0.0151851	0.00427196	0.000399961	0.0012554	-2.90122	-0.0175685	0.126485	0.889564	0.942616	-0.0256651	-0.0314256	0.00538137	7.50197e-09	1.08181e-07	-6.96585	0.119503	0.0859146	0.164614	0.412572	0.3845	-0.000818662	0.00142676	0.566264	0.806055	-0.0936354	0.0191487	0.0734921	0.794501	0.888235
gulonate*	turquoise	Cofactors and Vitamins	Ascorbate and Aldarate Metabolism	0.0735639	0.182623	0.0755522	-0.113447	-0.0544607	-0.121209	0.109673	0.107981	0.105487	0.270409	0.637434	-0.0182154	0.108975	0.0672549	0.105543	0.176793	0.752534	0.0304555	0.004309	3.3366e-12	4.48638e-11	10.3481	-0.0036	0.127582	0.977496	0.988423	-0.00505717	0.00643189	0.00542803	0.23638	0.349478	0.456581	0.240237	0.0866596	0.0056927	0.0475986	1.32241	0.00232447	0.00143913	0.106649	0.391572	0.407188	0.0922181	0.0740632	0.213437	0.433407
heptanoate (7:0)	blue	Lipid	Medium Chain Fatty Acid	0.106753	-0.0201438	-0.0242362	0.00286918	0.00350204	0.167928	0.0633328	0.0903966	0.111402	0.244707	0.116071	0.0283582	-0.0738366	0.0705671	0.295713	0.396008	-0.402296	0.0099971	0.00452121	0.0272971	0.0517345	1.28622	-0.138177	0.133865	0.302271	0.463421	-0.334024	-0.0153369	0.00569535	0.00722649	0.0203693	-1.69102	-0.136834	0.0909274	0.132737	0.355509	-0.44915	-5.58701e-05	0.00151	0.970494	0.986355	-0.00596681	-0.087093	0.0777245	0.26281	0.489309
heptenedioate (C7:1-DC)*	blue	Lipid	Fatty Acid, Dicarboxylate	0.361237	-0.0021262	-0.162924	0.191743	-0.0566171	0.0991034	0.122119	0.153241	0.0869365	0.273174	0.381706	-0.0642151	0.128683	0.0685518	0.0608462	0.111495	0.952743	0.0226931	0.0043921	2.98448e-07	1.79973e-06	5.74479	-0.555511	0.130042	2.16352e-05	0.000195701	-3.70841	0.0126251	0.0055327	0.0227474	0.0541723	1.26622	-0.0335453	0.0883307	0.704214	0.841873	-0.0747534	0.00291343	0.00146688	0.0473463	0.258844	0.586963	0.266294	0.0749938	0.000405575	0.0100887
hexadecadienoate (16:2n6)	blue	Lipid	Long Chain Polyunsaturated Fatty Acid (n3 and n6)	0.831216	0.0798071	0.0443056	0.239549	-0.0975098	0.0555424	0.0410443	-0.122207	-0.27382	-0.0938958	-0.104553	-0.0984968	0.477356	0.0682446	5.47057e-12	5.72971e-11	10.2419	0.0095831	0.00437242	0.0286771	0.0537813	1.26937	-0.244998	0.129459	0.0587755	0.137961	-0.860244	0.0174731	0.00550791	0.00156768	0.00551182	2.25871	0.0104391	0.0879349	0.905531	0.953989	0.0204568	0.00161668	0.00146031	0.268579	0.58249	0.234711	0.0753898	0.0751778	0.31624	0.543914
hexadecanedioate (C16)	blue	Lipid	Fatty Acid, Dicarboxylate	0.655354	0.0721426	0.0686129	0.153833	0.00904544	0.104298	0.0679884	0.0359945	-0.0266068	0.117012	0.125957	0.0327855	0.13906	0.0692317	0.0449004	0.086247	1.06426	0.0146753	0.00443565	0.000978447	0.0028301	2.5482	-0.494387	0.131332	0.000178697	0.00120121	-2.92038	-0.0132068	0.00558757	0.0183277	0.0455901	-1.34113	-0.0372985	0.0892067	0.675973	0.82681	-0.0825945	0.00361225	0.00148143	0.0149629	0.151355	0.820002	0.130717	0.0761761	0.0865381	0.263369
hexadecenedioate (C16:1-DC)*	blue	Lipid	Fatty Acid, Dicarboxylate	0.326907	0.0350677	0.0547168	0.0796616	0.0777651	0.0977089	0.0627098	0.123821	0.146949	0.159133	0.192268	0.117605	0.0377474	0.0705463	0.592743	0.684903	0.164371	0.00717974	0.00451988	0.112558	0.176928	0.752202	-0.256573	0.133825	0.0555526	0.133745	-0.873722	-0.0116257	0.00569367	0.0414809	0.0885697	-1.05271	-0.161331	0.0909006	0.0762963	0.260934	-0.58347	0.00259444	0.00150956	0.0860458	0.353783	0.451263	0.0380464	0.0777491	0.624725	0.786428
hexanoylcarnitine (C6)	blue	Lipid	Fatty Acid Metabolism (Acyl Carnitine, Medium Chain)	0.7656	0.0720663	-0.0839523	0.14365	-0.0357687	0.0580118	-0.0343805	-0.0792876	-0.0653651	0.0560649	0.153296	-0.0574917	0.237192	0.06884	0.0005985	0.00182293	2.73923	0.0186789	0.00441056	2.54051e-05	0.000106659	3.972	-0.246284	0.130588	0.0596499	0.137961	-0.860244	0.0158251	0.00555595	0.00450383	0.013377	1.87364	0.0261694	0.088702	0.768048	0.882281	0.0543931	0.0032373	0.00147305	0.0282467	0.206658	0.684748	0.29964	0.0751625	7.29504e-05	0.00362928
hexanoylglutamine	blue	Lipid	Fatty Acid Metabolism (Acyl Glutamine)	0.650832	-0.027229	-0.0412183	0.110108	0.00125457	0.0376087	-0.0343669	0.000395991	-0.0196583	0.0696891	0.240861	-0.0334993	0.0792783	0.0712053	0.265869	0.363878	0.439044	0.0191277	0.0045621	3.05221e-05	0.000126014	3.89958	-0.08036	0.135075	0.552054	0.692489	-0.159587	-0.00143648	0.00574685	0.802681	0.870008	-0.0604768	-0.0409128	0.0917497	0.655773	0.817662	-0.0874264	0.00259338	0.00152366	0.0891161	0.360449	0.443156	0.303101	0.0777775	0.000105237	0.00498625
hippurate	yellow	Xenobiotics	Benzoate Metabolism	0.000676272	0.0311441	-0.013927	0.0204427	-0.0803629	0.00835095	0.151795	0.528591	0.141953	0.345945	0.253641	-0.0572548	-0.00691849	0.0705993	0.921959	0.944746	-0.0246847	0.0201324	0.00452328	9.72023e-06	4.43653e-05	4.35296	-0.270456	0.133926	0.0437617	0.111649	-0.952147	-0.0114409	0.00569795	0.044978	0.0946155	-1.02404	0.070137	0.0909689	0.440926	0.676697	0.169606	0.000369674	0.00151069	0.806745	0.927668	0.0326074	-0.115827	0.0777147	0.136498	0.331257
histidine	brown	Amino Acid	Histidine Metabolism	-0.14856	0.0911028	0.131534	0.0383977	0.0622027	0.105128	0.018032	0.0844232	0.423347	0.082061	0.0352522	0.0416888	0.0389178	0.0692547	0.5743	0.668338	0.175004	-0.00909366	0.00443713	0.0407324	0.0735701	-1.1333	-0.135458	0.131375	0.302804	0.463523	-0.333928	-0.00108133	0.00558943	0.846646	0.899053	-0.0462146	0.0731248	0.0892364	0.412765	0.662302	0.178944	-0.00119053	0.00148192	0.421992	0.710389	-0.148504	-0.19926	0.0760224	0.00892582	0.0607233
homoarginine	brown	Amino Acid	Urea cycle; Arginine and Proline Metabolism	-0.105682	0.143492	-0.0551236	-0.159142	0.216026	0.1203	-0.0600998	-0.111096	0.366047	-0.00351183	-0.041559	0.0318045	-0.440641	0.0648501	2.06995e-11	1.96152e-10	-9.70741	-0.0162274	0.00415493	0.000101642	0.000371815	-3.42967	0.705635	0.12302	1.35808e-08	3.37823e-07	6.47131	0.0371319	0.00523394	2.78442e-12	8.14853e-11	10.0889	-0.200364	0.083561	0.0167129	0.0950248	-1.02216	-0.00203155	0.00138767	0.143572	0.44217	-0.354411	-0.140385	0.0713152	0.0493418	0.190291
homocitrulline	turquoise	Amino Acid	Urea cycle; Arginine and Proline Metabolism	0.0463325	0.105351	0.0374191	-0.01653	-0.0422915	0.00646168	0.170776	0.134376	0.347057	0.293762	0.562106	0.0432848	0.119313	0.0674442	0.0772519	0.13635	0.865346	0.0362712	0.00432113	2.01699e-16	5.90266e-15	14.229	0.43322	0.127941	0.000742247	0.00417252	2.3796	-0.0122885	0.00544331	0.0242331	0.0568679	-1.24513	0.0406378	0.0869035	0.640179	0.805548	0.0939085	-0.000979698	0.00144318	0.497424	0.765654	-0.115967	0.0267764	0.0743353	0.718781	0.84694
homostachydrine*	turquoise	Xenobiotics	Food Component/Plant	0.0379797	-0.0604845	-0.015576	0.100901	-0.108726	-6.76518e-05	0.187839	0.291046	0.03099	0.163451	0.302177	0.095197	0.163046	0.0657877	0.0133966	0.0296874	1.52743	0.0263026	0.004215	6.95977e-10	6.59521e-09	8.18077	-0.753476	0.124798	2.35804e-09	7.33203e-08	-7.13478	-0.0223969	0.00530961	2.73391e-05	0.000159078	-3.79839	0.0509522	0.0847691	0.547957	0.751578	0.124026	-0.000885963	0.00140773	0.52929	0.787302	-0.103859	0.151185	0.0723248	0.0368891	0.157401
hydantoin-5-propionate	brown	Amino Acid	Histidine Metabolism	-0.0105523	0.100954	-0.183676	-0.042597	0.00578059	-0.0219165	0.0176686	0.0921669	0.578244	0.256696	0.409696	-0.0717649	0.0245291	0.06937	0.72373	0.801013	0.0963602	0.023294	0.00444451	2.02634e-07	1.28421e-06	5.89136	-0.205342	0.131594	0.119041	0.231095	-0.63621	0.0248273	0.00559873	1.04714e-05	7.44218e-05	4.1283	-0.0658563	0.0893849	0.461469	0.687889	-0.162482	0.00212964	0.00148439	0.15175	0.453393	0.343525	0.138447	0.0763124	0.0700058	0.230786
hydroquinone sulfate	yellow	Xenobiotics	Drug - Topical Agents	-0.167782	0.0340389	-0.046061	-0.0185952	0.0570254	0.00983845	0.0624347	0.498598	0.221756	0.214254	0.332497	0.0099	-0.108596	0.0688341	0.115027	0.18949	-0.722414	0.0134986	0.00441018	0.00227866	0.00590433	2.22883	-0.48361	0.130577	0.000226593	0.0014736	-2.83162	0.00250436	0.00555548	0.652258	0.761733	0.118197	0.22164	0.0886944	0.0126496	0.0807273	1.09298	-0.00156978	0.00147292	0.28684	0.597392	-0.22374	-0.198733	0.0755584	0.00869197	0.0600591
hydroxy-CMPF*	black	Lipid	Fatty Acid, Dicarboxylate	0.00842563	-0.0584274	-0.100505	0.10752	-0.144522	0.00187247	0.396028	0.133516	0.0701184	0.0530825	0.058208	-0.0314533	0.0852246	0.0677751	0.20894	0.2987	0.524764	0.019663	0.00434233	6.81904e-06	3.17054e-05	4.49887	-0.267176	0.128568	0.038008	0.0997837	-1.00094	-0.000397317	0.00547001	0.942114	0.956586	-0.0192761	-0.265862	0.0873298	0.00240548	0.0265939	-1.57522	-0.0054962	0.00145026	0.000161665	0.0312027	-1.50581	-0.168444	0.0744764	0.0239733	0.124236
hydroxyasparagine	turquoise	Amino Acid	Alanine and Aspartate Metabolism	0.176548	0.105551	-0.167452	-0.0238549	-0.0721904	0.0319431	0.137637	0.112578	0.23547	0.400492	0.820294	-0.0436307	0.247974	0.0583847	2.40896e-05	9.51159e-05	4.02175	0.0580799	0.00374069	6.41108e-48	6.37902e-45	44.1952	-0.0959718	0.110755	0.386453	0.545465	-0.263233	0.0436891	0.00471213	1.54597e-19	1.70916e-17	16.7672	0.101733	0.0752301	0.176651	0.429412	0.367126	0.00074102	0.00124932	0.553251	0.7985	0.0977248	0.153053	0.0641352	0.017237	0.100297
hydroxyproline	brown	Amino Acid	Urea cycle; Arginine and Proline Metabolism	-0.107993	0.107097	0.107901	-0.100734	0.0177793	-0.0863988	-0.00549444	-0.0466939	0.416679	0.116793	0.217792	0.0976766	-0.118154	0.0701371	0.0924377	0.158852	-0.799007	0.00830737	0.00449366	0.0648587	0.10938	0.961061	0.649844	0.133049	1.24569e-06	1.54933e-05	4.80986	0.0149786	0.00566064	0.00829686	0.0231243	1.63593	0.0540652	0.0903733	0.549841	0.751578	0.124026	-0.00243167	0.0015008	0.10556	0.390453	-0.408431	0.0532592	0.0772872	0.490948	0.694249
hyocholate	turquoise	Lipid	Secondary Bile Acid Metabolism	-0.0324546	-0.107755	-0.0145227	-0.0841176	0.0455154	0.0685669	-0.0722781	0.00654139	0.0580809	-0.0268327	0.0843466	0.434867	-0.129016	0.0718474	0.0729061	0.12977	-0.886825	-0.00109196	0.00460324	0.812549	0.861094	-0.0649496	0.239745	0.136293	0.0789404	0.173765	0.760038	-0.00625511	0.00579868	0.281029	0.402916	-0.394786	-0.0109469	0.0925771	0.905901	0.953989	-0.0204568	0.00356024	0.0015374	0.0208145	0.168254	0.774035	-0.107597	0.0791063	0.174148	0.38678
hypotaurine	blue	Amino Acid	Methionine, Cysteine, SAM and Taurine Metabolism	0.151855	-0.0713016	0.0254057	-0.0726719	-0.0341298	0.0873914	-0.0166466	0.0533554	0.0767026	0.145027	0.24295	-0.02866	-0.162793	0.0677646	0.0165095	0.0357885	-1.44626	0.0255941	0.00434166	5.44691e-09	4.40624e-08	7.35593	-0.134625	0.128548	0.295281	0.455762	-0.341262	-0.0233389	0.00546916	2.20592e-05	0.000132222	-3.8787	0.178589	0.0873163	0.0411393	0.175701	0.755226	0.000902806	0.00145003	0.533712	0.791421	0.101592	0.275352	0.0740795	0.000215154	0.00668994
hypoxanthine	blue	Nucleotide	Purine Metabolism, (Hypo)Xanthine/Inosine containing	0.132668	-0.0365536	-0.113853	-0.0142737	0.00602864	0.168255	-0.0981448	0.0178499	-0.0051131	0.0184135	0.0039422	-0.0147285	-0.20818	0.0671211	0.00199013	0.00550048	-2.2596	-0.00134599	0.00430043	0.754367	0.817002	-0.0877769	-6.8794e-05	0.127328	0.999569	0.999708	-0.000126658	0.00554471	0.00541723	0.306354	0.432986	0.363526	0.208873	0.0864871	0.0159471	0.094123	1.0263	0.000448441	0.00143626	0.754946	0.904805	0.0434448	0.08365	0.0739278	0.258168	0.486403
imidazole lactate	turquoise	Amino Acid	Histidine Metabolism	0.135354	0.126925	0.16468	-0.00528199	0.195392	0.109556	-0.124729	0.0257046	0.153878	0.0773586	0.278077	-0.0245835	-0.214602	0.0695087	0.00208617	0.0057183	-2.24273	-0.00677086	0.0044534	0.128797	0.199615	-0.699807	-0.018718	0.131857	0.887148	0.941058	-0.0263835	0.00703689	0.00560992	0.210063	0.321557	0.492741	0.0024006	0.0895636	0.978623	0.990403	0.00418795	-4.9452e-07	0.00148735	0.999735	0.999801	-8.63314e-05	-0.164282	0.0764039	0.0318292	0.146621
imidazole propionate	turquoise	Amino Acid	Histidine Metabolism	0.00880106	0.100266	-0.0234835	-0.11558	0.0704609	0.0586747	-0.0928789	0.0329791	0.21395	0.0394837	0.388602	0.101678	-0.340163	0.0671289	4.97576e-07	2.53891e-06	-5.59535	0.0103816	0.00430093	0.0160027	0.0330346	1.48103	0.243225	0.127343	0.0564765	0.134758	0.870445	0.0121476	0.00541786	0.0252151	0.0588944	1.22993	0.137375	0.0864972	0.112621	0.330835	0.480389	0.00189886	0.00143643	0.186557	0.492373	0.307706	-0.0506225	0.0739726	0.493951	0.695721
iminodiacetate (IDA)	pink	Xenobiotics	Chemical	-0.00728187	-0.0147173	-0.0494951	0.0365982	-0.00290209	0.333515	0.353022	0.0821331	-0.0429788	-0.0740218	-0.0663595	-0.0275953	-0.0649779	0.0695914	0.350727	0.448252	-0.348478	0.00395431	0.0044587	0.375404	0.481349	0.31754	0.00375163	0.132014	0.977335	0.988423	0.00505717	-0.0191429	0.0056166	0.000685263	0.00280591	-2.55193	-0.0335254	0.0896702	0.708593	0.843619	-0.0738535	-0.00297701	0.00148912	0.0459157	0.256739	-0.590509	-0.164551	0.0764946	0.0317532	0.146621
indole-3-carboxylate	turquoise	Amino Acid	Tryptophan Metabolism	-0.0215023	-0.0296812	-0.0481397	-0.0152187	0.0114497	0.0778076	0.0341412	0.0503732	0.0415924	0.20106	0.139535	0.0255289	0.00406108	0.0714427	0.954683	0.963389	0.0161983	0.0115429	0.00457731	0.0118628	0.0254386	1.59451	0.239364	0.135526	0.0777325	0.172258	0.763821	-0.00469318	0.00576602	0.415914	0.545955	-0.262843	-0.0420758	0.0920557	0.647741	0.813765	-0.0895008	0.00103869	0.00152874	0.497049	0.765654	0.115967	-0.0280069	0.0787424	0.722173	0.847755
indoleacetate	purple	Amino Acid	Tryptophan Metabolism	-0.0328157	0.0552794	-0.0648223	-0.0702878	0.0616476	0.0751132	0.122298	0.0751738	0.287381	0.369394	0.286919	0.0736445	-0.175425	0.0687825	0.0109373	0.0250176	-1.60176	0.0101886	0.00440688	0.0210228	0.0417519	1.37932	-0.0167973	0.130479	0.897599	0.948727	-0.0228586	-0.00351114	0.00555132	0.527242	0.653821	-0.184541	-0.372563	0.0886279	2.91133e-05	0.000827649	-3.08215	0.00209227	0.00147182	0.155531	0.457851	0.339276	0.0133991	0.0758148	0.85976	0.931875
indoleacetoylcarnitine*	magenta	Amino Acid	Tryptophan Metabolism	0.0474842	0.0990882	0.0131307	-0.0736339	0.200348	0.150996	0.0168396	-0.175195	0.176328	0.0240176	-0.0262386	0.0541194	-0.280335	0.068513	4.69988e-05	0.000174492	-3.75822	-0.00891205	0.00438961	0.0426485	0.0767364	-1.115	0.404175	0.129968	0.00193611	0.00896012	2.04769	0.00218696	0.00552957	0.692573	0.786656	0.104215	-0.180868	0.0882807	0.0407968	0.175701	-0.755226	0.000740559	0.00146605	0.613595	0.838981	0.0762477	-0.039134	0.0755069	0.604399	0.770276
indoleacetylglutamine	turquoise	Amino Acid	Tryptophan Metabolism	-0.0173992	0.0634744	-0.00315454	-0.12674	0.0395994	0.00510706	0.00459382	0.017604	0.162774	0.226413	0.354539	0.0588693	-0.108954	0.0699537	0.119729	0.195113	-0.709715	0.0169923	0.00448192	0.000160718	0.000557192	3.25399	0.504707	0.132701	0.000153228	0.00105494	2.97677	0.0119523	0.00564584	0.0345555	0.0765763	1.11591	-0.144155	0.090137	0.110136	0.328767	-0.483111	0.0014153	0.00149688	0.344676	0.652452	0.185451	-0.0301481	0.0771001	0.695879	0.832211
indolelactate	brown	Amino Acid	Tryptophan Metabolism	-0.0275586	0.171384	0.0316228	-0.210555	0.261841	0.0988419	-0.104857	0.18094	0.35256	0.138971	0.387297	0.0636921	-0.587017	0.0678021	2.47912e-17	5.13901e-16	-15.2891	-0.00687537	0.00434406	0.113869	0.178707	-0.747859	0.00248218	0.12862	0.984608	0.993595	0.00279068	0.00692199	0.00547219	0.206248	0.316692	0.499362	-0.146831	0.0873646	0.0932045	0.298194	-0.525501	-8.66518e-05	0.00145084	0.952389	0.978953	-0.00923803	-0.222501	0.0743349	0.00284245	0.0336694
indolepropionate	turquoise	Amino Acid	Tryptophan Metabolism	-0.0941551	-0.0944515	-0.0528821	0.0419929	-0.0456228	0.0648098	0.240672	0.228642	0.0825754	0.254855	0.134782	-0.00917909	-0.062001	0.0676051	0.359354	0.457234	-0.339862	0.0098154	0.00433144	0.023703	0.0457951	1.33918	-0.266189	0.128246	0.0382372	0.0999893	-1.00005	-0.0180875	0.00545629	0.000956268	0.00368793	-2.43322	-0.283569	0.0871108	0.00117874	0.016519	-1.78202	-0.00354965	0.00144662	0.0143419	0.149642	-0.824947	-0.161269	0.0743076	0.030268	0.144045
inosine	blue	Nucleotide	Purine Metabolism, (Hypo)Xanthine/Inosine containing	0.135607	0.0221903	-0.043581	0.0239278	-0.0131017	-0.00329174	-0.0381578	-0.00948319	-0.0454653	-0.00287139	0.0218376	0.0143815	0.00502307	0.0712131	0.943784	0.954575	0.0201899	0.00204141	0.00456261	0.654687	0.738564	0.131612	0.220144	0.13509	0.103564	0.208875	0.680113	0.00118492	0.00574749	0.836714	0.894233	0.0485495	-0.0374603	0.0917598	0.6832	0.83205	-0.0798508	-0.00130093	0.00152383	0.393503	0.683297	-0.165391	0.151959	0.0783178	0.0526835	0.194532
isobutyrylcarnitine (C4)	brown	Amino Acid	Leucine, Isoleucine and Valine Metabolism	-0.0573796	0.0728846	-0.0943594	0.0219686	-0.0657402	-0.00748643	0.183619	0.274557	0.425868	0.500241	0.374201	0.00663133	0.0163655	0.068377	0.810899	0.871323	0.0598209	0.0280985	0.00438089	2.38009e-10	2.44143e-09	8.61236	-0.0975785	0.12971	0.452095	0.608708	-0.215591	-0.00134495	0.00551859	0.807513	0.873343	-0.058815	-0.0849678	0.0881054	0.335132	0.59334	-0.226697	-0.00184771	0.00146314	0.207002	0.522758	-0.281699	-0.112849	0.0752672	0.134173	0.326411
isobutyrylglycine (C4)	turquoise	Amino Acid	Leucine, Isoleucine and Valine Metabolism	-0.169359	-0.0106955	0.0466776	0.0683355	-0.0808097	0.00947208	0.307706	0.178181	0.202158	0.160595	0.202952	0.0104105	0.165401	0.0707018	0.01955	0.0414761	1.3822	0.0138538	0.00452985	0.00229722	0.00593698	2.22643	-0.136662	0.13412	0.308522	0.470106	-0.327804	-0.00892627	0.00570622	0.118127	0.209512	-0.67879	0.00724552	0.091101	0.936628	0.968758	0.0137849	-0.00350624	0.00151289	0.0207143	0.168254	-0.774035	-0.109558	0.0778388	0.159653	0.362683
isocitric lactone	turquoise	Energy	TCA Cycle	0.112036	0.115222	-0.0986785	-0.115003	-0.00617063	-0.0109242	0.151831	0.0868109	0.135458	0.193774	0.461532	0.0768672	0.0087662	0.0688325	0.89869	0.928553	0.0321934	0.0255561	0.00441008	9.70302e-09	7.54259e-08	7.12248	-0.107921	0.130574	0.408751	0.566444	-0.246843	0.00662474	0.00555535	0.233407	0.345596	0.461432	-0.0293693	0.0886923	0.740624	0.86375	-0.0636121	0.000984563	0.00147289	0.504027	0.769725	0.113664	0.115392	0.0757654	0.128134	0.316575
isoleucine	brown	Amino Acid	Leucine, Isoleucine and Valine Metabolism	-0.0938358	0.299358	-0.0039515	-0.16685	0.192631	0.021637	-0.0733532	-0.0182443	0.781131	0.0379243	0.128482	0.041681	-0.380822	0.0695078	5.67932e-08	3.32407e-07	-6.47833	-0.00634232	0.00445334	0.154773	0.233686	-0.631368	0.218497	0.131855	0.0978781	0.201778	0.695126	0.0250686	0.00560985	8.96255e-06	6.46213e-05	4.18962	-0.0145797	0.0895625	0.870725	0.940786	-0.0265093	-0.000900227	0.00148734	0.545171	0.797713	-0.0981533	-0.120294	0.0765017	0.116231	0.301958
isoursodeoxycholate	blue	Lipid	Secondary Bile Acid Metabolism	0.0734388	0.111034	0.118764	0.0181057	-0.0278287	0.0166914	-0.0168978	-0.0748163	-0.014338	-0.0804175	-0.0285018	0.0126833	0.179552	0.0702683	0.010789	0.0247924	1.60568	-0.0102281	0.00450207	0.0233496	0.0452882	-1.34401	-0.362722	0.133298	0.00664198	0.0237726	-1.62392	-0.00444324	0.00567123	0.433575	0.557213	-0.253979	-0.0489861	0.0905424	0.588633	0.77329	-0.111658	0.00308722	0.00150361	0.0403655	0.247767	0.605957	-0.00839455	0.0774534	0.913719	0.966715
isovalerate (C5)	brown	Amino Acid	Leucine, Isoleucine and Valine Metabolism	0.025276	0.183727	-0.0448211	-0.127616	0.204363	0.122959	0.0392171	0.00656105	0.533963	0.151923	0.118771	-0.124686	-0.478834	0.0694562	1.0737e-11	1.06833e-10	-9.97129	-0.0020259	0.00445004	0.649045	0.733864	-0.134385	-0.0856457	0.131757	0.515856	0.660587	-0.18007	0.0172579	0.00560569	0.0021479	0.00714771	2.14583	-0.0746516	0.089496	0.404446	0.654366	-0.184179	-0.000644595	0.00148623	0.664611	0.858492	-0.0662637	-0.187641	0.0762809	0.0141021	0.0871527
isovalerylcarnitine (C5)	brown	Amino Acid	Leucine, Isoleucine and Valine Metabolism	-0.0926507	0.215468	-0.124942	-0.149174	0.212383	0.149999	0.049066	0.0695633	0.675576	0.17438	0.234357	-0.137747	-0.487101	0.0682861	2.13619e-12	2.33572e-11	-10.6316	-0.00110868	0.00437507	0.800016	0.853179	-0.0689599	-0.074992	0.129538	0.5628	0.700859	-0.15437	0.0293323	0.00551125	1.31974e-07	1.44301e-06	5.84073	-0.128911	0.0879882	0.143275	0.37139	-0.43017	-0.00233121	0.00146119	0.111	0.396853	-0.40137	-0.248872	0.074771	0.000911821	0.0150001
isovalerylglycine	brown	Amino Acid	Leucine, Isoleucine and Valine Metabolism	-0.237881	-0.0272922	0.0704759	0.0906847	-0.0718808	0.0539702	0.236137	0.266342	0.339104	0.233904	0.203283	0.0236987	0.125601	0.070676	0.0759116	0.134399	0.871605	0.0115381	0.00452819	0.0110118	0.0240807	1.61833	-0.0857186	0.134071	0.522771	0.667724	-0.175403	-0.0189306	0.00570413	0.000943574	0.00365796	-2.43676	0.00195661	0.0910677	0.982864	0.99083	0.00400077	-0.00292626	0.00151233	0.0533384	0.272129	-0.565226	-0.21998	0.0775277	0.00465868	0.0397052
kynurenate	brown	Amino Acid	Tryptophan Metabolism	0.229276	0.0694736	-0.104264	-0.0100743	0.0895636	0.121697	0.189873	0.153631	0.43301	0.0726186	0.457195	-0.00518448	-0.102242	0.0681494	0.133927	0.214585	-0.668401	0.0188382	0.00436631	1.79284e-05	7.75598e-05	4.11036	-0.268238	0.129278	0.0383047	0.0999893	-1.00005	0.0262668	0.00550022	2.11787e-06	1.69942e-05	4.7697	-0.161826	0.0878121	0.0657051	0.237068	-0.625127	-0.000597402	0.00145827	0.682157	0.865748	-0.0626084	-0.0339274	0.0751091	0.651598	0.809442
kynurenine	turquoise	Amino Acid	Tryptophan Metabolism	-0.0670491	0.0346178	-0.151843	-0.0764507	0.100337	0.110756	0.104079	0.190925	0.308224	0.300982	0.570033	-0.013676	-0.164503	0.0670009	0.0142836	0.0313735	-1.50344	0.0213249	0.00429273	8.22944e-07	4.49906e-06	5.34688	-0.265803	0.1271	0.0368053	0.0973969	-1.01145	0.0188206	0.00540753	0.000526682	0.00221966	2.65371	-0.276711	0.0863323	0.00140137	0.0185915	-1.73069	-0.000289759	0.00143369	0.839883	0.935402	-0.0290015	0.0235309	0.0738479	0.75008	0.862095
lactate	brown	Carbohydrate	Glycolysis, Gluconeogenesis, and Pyruvate Metabolism	0.0511549	0.0906202	-0.098247	-0.0979862	0.0346104	0.0786633	-0.10178	0.00881913	0.0702201	0.0214291	0.0621663	0.125688	-0.202351	0.0665206	0.00242461	0.00653791	-2.18456	0.00186513	0.00426196	0.661773	0.745712	0.127429	0.0804295	0.126189	0.524056	0.668508	0.174894	0.0112239	0.00536876	0.036868	0.0806233	1.09354	-0.0457807	0.0857134	0.593406	0.775872	-0.11021	0.000196408	0.00142341	0.890287	0.954564	0.020195	-0.0272733	0.0733169	0.709994	0.842007
lactosyl-N-behenoyl-sphingosine (d18:1/22:0)*	red	Lipid	Lactosylceramides (LCER)	0.146793	-0.0883072	0.190515	0.43626	-0.0913785	0.173057	0.0288943	0.0531679	-0.124574	0.0127795	-0.0272221	0.0282202	0.293294	0.0695322	2.73477e-05	0.000106293	3.9735	0.00174537	0.00445491	0.695317	0.773006	0.111817	-0.36536	0.131902	0.00573181	0.0212496	-1.67265	-0.03268	0.00561182	8.23901e-09	1.17112e-07	-6.9314	0.0120503	0.0895939	0.89304	0.950348	0.0221174	-0.00119357	0.00148786	0.422664	0.710389	-0.148504	-0.0573054	0.0766167	0.454703	0.666317
lactosyl-N-nervonoyl-sphingosine (d18:1/24:1)*	red	Lipid	Lactosylceramides (LCER)	0.121589	-0.258548	0.193048	0.461361	-0.0360719	0.137767	0.0277174	0.0620975	-0.187166	-0.0445528	-0.00993765	0.094453	0.211992	0.0679299	0.00186637	0.00520178	2.28385	-0.00627137	0.00435225	0.149976	0.227826	-0.642397	-0.231171	0.128862	0.0731865	0.166257	-0.77922	-0.0404709	0.0054825	3.79661e-13	1.45293e-11	-10.8378	-0.0375683	0.0875292	0.667883	0.824496	-0.0838115	-0.00174453	0.00145357	0.230416	0.551114	-0.258758	-0.0068903	0.074876	0.926702	0.971621
lactosyl-N-palmitoyl-sphingosine (d18:1/16:0)	red	Lipid	Lactosylceramides (LCER)	0.0554049	-0.213742	0.0755408	0.355176	0.0134154	0.0860467	-0.0579517	0.00769141	-0.192211	-0.0574714	-0.0357277	0.0725086	0.0200524	0.0703061	0.77555	0.843358	0.073988	-0.00485182	0.00450449	0.281745	0.377812	-0.422724	-0.0889419	0.13337	0.505032	0.650916	-0.186475	-0.0248406	0.00567428	1.35222e-05	8.85172e-05	-4.05297	0.18602	0.090591	0.0403465	0.175305	0.756207	-0.000625162	0.00150442	0.677846	0.86449	-0.06324	0.0888961	0.077434	0.25129	0.48049
laurate (12:0)	blue	Lipid	Medium Chain Fatty Acid	0.623882	0.0609877	0.110822	0.238536	-0.131895	0.0441877	0.0777941	-0.00059648	-0.233877	-0.0839767	-0.0894147	-0.0470982	0.498239	0.0693305	1.48221e-12	1.71489e-11	10.7658	0.00586745	0.00444198	0.186896	0.271477	0.566267	-0.414544	0.131519	0.00167996	0.00795979	-2.0991	0.0069289	0.00559554	0.215959	0.32756	0.48471	0.0926256	0.089334	0.30011	0.562952	0.249529	0.0013651	0.00148354	0.357754	0.662877	0.178567	0.0195633	0.0764172	0.798009	0.891155
laurylcarnitine (C12)	blue	Lipid	Fatty Acid Metabolism (Acyl Carnitine, Medium Chain)	0.759821	-0.0388723	-0.0319416	0.171897	0.00132554	0.115213	-0.0646856	-0.00057034	-0.149808	0.118104	0.176487	-0.0460917	0.0893148	0.0689491	0.195552	0.283223	0.547872	0.0142903	0.00441755	0.001265	0.0035257	2.45276	-0.261021	0.130795	0.0462988	0.115747	-0.93649	-0.00980031	0.00556476	0.0785833	0.150656	-0.822014	0.0443152	0.0888426	0.618048	0.791452	0.101576	0.0049165	0.00147538	0.000899231	0.0426064	1.37052	0.320836	0.0751785	2.20345e-05	0.00182703
leucine	brown	Amino Acid	Leucine, Isoleucine and Valine Metabolism	-0.0769705	0.291382	-0.0390343	-0.145146	0.209956	0.0940337	-0.00687576	-0.0118976	0.792993	0.0307356	0.113113	-0.0184215	-0.387458	0.0693549	3.13969e-08	1.92839e-07	-6.7148	-0.00810687	0.00444355	0.0684491	0.114658	-0.940596	0.0534596	0.131565	0.684601	0.79299	0.100732	0.0282952	0.00559752	5.29829e-07	5.21961e-06	5.28236	-0.0356275	0.0893655	0.690237	0.834667	-0.0784867	-0.00146594	0.00148406	0.323545	0.637012	-0.195852	-0.215815	0.0760788	0.00466886	0.0397052
lignoceroyl sphingomyelin (d18:1/24:0)	red	Lipid	Sphingomyelins	0.13682	0.0599703	0.353503	0.549784	-0.00161456	0.143244	0.0208049	0.0366018	-0.119109	-0.0958589	-0.155337	-0.045637	0.262942	0.0704011	0.000200617	0.000650208	3.18695	-0.0148503	0.00451058	0.00103561	0.00296953	-2.52731	-0.237198	0.13355	0.0760827	0.169736	-0.770226	-0.0162533	0.00568195	0.00433575	0.0129552	-1.88756	-0.0548966	0.0907136	0.545235	0.751578	-0.124026	-0.0021207	0.00150645	0.159582	0.461152	-0.336156	0.00770813	0.0775999	0.920899	0.969624
lignoceroylcarnitine (C24)*	blue	Lipid	Fatty Acid Metabolism (Acyl Carnitine, Long Chain Saturated)	0.157082	0.117314	0.190538	0.117042	0.0378187	0.0689126	0.00412682	0.120801	0.0514032	-0.0881662	-0.0352595	-0.0185208	-0.0676475	0.0703646	0.336638	0.433584	-0.362927	-0.000745709	0.00450824	0.868661	0.899394	-0.0460498	-0.625901	0.133481	3.20756e-06	3.66842e-05	-4.43552	-0.00399353	0.00567901	0.482123	0.60723	-0.216647	0.0253927	0.0906665	0.779496	0.890469	0.0503811	-0.00289947	0.00150567	0.0544832	0.273792	-0.56258	-0.00732354	0.0775597	0.924795	0.970644
linoleate (18:2n6)	blue	Lipid	Long Chain Polyunsaturated Fatty Acid (n3 and n6)	0.8605	0.0895381	0.0625885	0.224137	-0.0614176	0.0570076	0.0211413	-0.0988028	-0.247656	-0.0776823	-0.109006	-0.0864561	0.363534	0.0702006	2.80863e-07	1.5188e-06	5.8185	0.00910212	0.00449773	0.0433197	0.0777751	1.10916	-0.15733	0.133169	0.23777	0.389755	-0.409208	0.00836697	0.00566577	0.14012	0.233142	0.632379	0.00390434	0.0904551	0.965582	0.985328	0.0064193	0.00177305	0.00150216	0.238204	0.555787	0.255091	0.0719376	0.0773389	0.352559	0.578096
linolenate (18:3n3 or 3n6)	blue	Lipid	Long Chain Polyunsaturated Fatty Acid (n3 and n6)	0.813855	0.103103	0.103434	0.252399	-0.097755	0.0539367	0.0648179	-0.0746552	-0.228749	-0.0772391	-0.0997321	-0.0962322	0.434321	0.0695838	6.89828e-10	5.49103e-09	8.26035	0.0116096	0.00445822	0.00937649	0.0210601	1.67654	-0.143636	0.131999	0.276843	0.435164	-0.361347	0.00452973	0.00561599	0.420141	0.548492	0.260829	-0.0656003	0.0896604	0.464587	0.689946	-0.161185	-1.58241e-05	0.00148896	0.991523	0.996531	-0.00150926	0.0369664	0.0766887	0.629911	0.790367
linolenoylcarnitine (C18:3)*	blue	Lipid	Fatty Acid Metabolism (Acyl Carnitine, Polyunsaturated)	0.521645	-0.051631	0.040013	0.112776	0.00474782	0.208164	0.0246557	-0.00702457	-0.1105	0.0522834	0.128419	0.0111487	-0.141878	0.068794	0.039484	0.0767316	-1.11503	0.0179153	0.00440761	5.26803e-05	0.000207181	3.68365	-0.180533	0.130501	0.166919	0.300052	-0.522804	-0.00959166	0.00555224	0.0844447	0.160348	-0.794936	-0.114831	0.0886427	0.195531	0.446233	-0.350439	-0.00112137	0.00147206	0.446415	0.726976	-0.13848	0.123584	0.0757072	0.102976	0.28617
linoleoyl ethanolamide	blue	Lipid	Endocannabinoid	0.57199	0.0148454	0.05882	0.232371	-0.0565729	0.0484224	-0.0246512	-0.0257818	-0.136937	-0.0609579	-0.0808081	-0.0681674	0.269817	0.0697822	0.000119007	0.000406913	3.3905	0.00444647	0.00447092	0.320255	0.422058	0.374628	0.101868	0.132376	0.441795	0.598891	0.222652	0.00849602	0.005632	0.1318	0.223457	0.650806	0.141864	0.089916	0.115008	0.333337	0.477117	-0.000219498	0.00149321	0.88317	0.951196	-0.0217298	0.0709195	0.0768786	0.356543	0.580623
linoleoyl-arachidonoyl-glycerol (18:2/20:4) [1]*	black	Lipid	Diacylglycerol	0.018176	0.590263	0.0650794	-0.00356112	0.0330524	-0.0485102	-0.025811	-0.0350059	0.157608	0.0283638	0.0565486	-0.0810749	0.0671584	0.0694667	0.33394	0.432644	0.36387	0.00521058	0.00445071	0.242043	0.337889	0.471226	0.163969	0.131777	0.213745	0.362929	0.440178	0.0313579	0.00560654	3.02849e-08	3.81437e-07	6.41858	0.0343081	0.0895095	0.701603	0.841656	0.0748651	-0.0014286	0.00148646	0.336791	0.649524	-0.187405	-0.0864948	0.0765114	0.2586	0.486403
linoleoyl-arachidonoyl-glycerol (18:2/20:4) [2]*	black	Lipid	Diacylglycerol	0.0701347	0.649155	0.160339	0.0189862	-0.0244745	-0.036061	0.0475976	-0.0060907	0.14294	-0.0154438	0.042702	-0.0841721	0.136707	0.0697882	0.0504615	0.0950932	1.02185	0.00350801	0.00447131	0.432935	0.54049	0.267212	-0.091783	0.132387	0.48832	0.6368	-0.195997	0.0322095	0.00563248	1.49901e-08	2.04317e-07	6.68969	0.0725064	0.0899238	0.420295	0.663915	0.177888	-0.000825644	0.00149334	0.580491	0.819491	-0.0864557	-0.136721	0.076778	0.0753222	0.240983
linoleoyl-linoleoyl-glycerol (18:2/18:2) [1]*	black	Lipid	Diacylglycerol	0.0771452	0.572779	-0.0348613	-0.000368689	0.0248022	-0.025273	0.0683683	0.0563491	0.167925	0.106621	0.138141	-0.1234	-0.0462037	0.0677474	0.49543	0.593919	-0.226273	0.0118048	0.00434055	0.00667174	0.0155466	1.80837	-0.355572	0.128516	0.00578759	0.0212496	-1.67265	0.0317221	0.00546777	9.33582e-09	1.30833e-07	6.88328	0.0315521	0.0872941	0.717858	0.850351	0.0704016	-0.00231945	0.00144967	0.109982	0.396493	-0.401764	-0.161479	0.0744643	0.0304015	0.144045
linoleoylcarnitine (C18:2)*	blue	Lipid	Fatty Acid Metabolism (Acyl Carnitine, Polyunsaturated)	0.434256	-0.086527	0.0097461	0.0618192	0.0328941	0.27148	0.0167964	-0.000524687	-0.0980213	0.05347	0.129586	0.0431872	-0.309384	0.0678172	5.83058e-06	2.61326e-05	-4.58282	0.0157007	0.00434503	0.000320294	0.00102145	2.99078	-0.122075	0.128648	0.342946	0.507047	-0.294952	-0.00431233	0.00547341	0.430999	0.556217	-0.254755	-0.0431139	0.0873841	0.621872	0.794304	-0.100013	-0.000822582	0.00145116	0.570973	0.809285	-0.0918983	0.125216	0.0746256	0.0937386	0.273989
linoleoylcholine*	green	Lipid	Fatty Acid Metabolism (Acyl Choline)	-0.0141874	0.0913947	0.486331	0.174789	-0.0659015	-0.191987	0.151446	0.0223988	-0.0824793	0.042072	0.0105517	0.0454275	0.331605	0.067191	9.67467e-07	4.7655e-06	5.32189	0.000850432	0.00430491	0.843446	0.876937	0.0570315	0.30216	0.12746	0.017986	0.0559252	1.25239	-0.00181214	0.00542287	0.738339	0.818093	-0.0871973	-0.276893	0.0865772	0.00143524	0.0187903	-1.72607	-0.000665697	0.00143776	0.643479	0.851939	-0.0695916	0.23038	0.0736285	0.0018157	0.0231618
lithocholate sulfate (1)	purple	Lipid	Secondary Bile Acid Metabolism	0.0311008	-0.02382	-0.192876	-0.0824047	0.103034	0.0503315	-0.0659431	0.107915	0.105112	0.549178	0.18524	-0.128009	-0.14152	0.0714308	0.0478957	0.0907738	-1.04204	0.0142279	0.00457655	0.00194218	0.00516704	2.28676	-0.0174908	0.135503	0.897325	0.948727	-0.0228586	0.00164198	0.00576505	0.775856	0.848962	0.0711116	-0.107078	0.0920403	0.24501	0.504389	-0.297234	0.0032108	0.00152848	0.0359733	0.233944	0.630888	0.0969788	0.0786632	0.217987	0.439825
lysine	brown	Amino Acid	Lysine Metabolism	-0.164819	0.164339	0.00416404	0.00880539	0.0500848	0.111594	0.125557	0.0165424	0.660744	0.0655586	0.100763	0.00115779	0.0828417	0.0687394	0.228487	0.320655	0.493962	-0.000993758	0.00440411	0.821534	0.864741	-0.0631138	-0.250293	0.130398	0.0552687	0.133745	-0.873722	0.0247685	0.00554784	9.13301e-06	6.53766e-05	4.18458	-0.104834	0.0885723	0.236912	0.493154	-0.307018	-0.00134639	0.00147089	0.360271	0.666301	-0.176329	-0.115461	0.0756625	0.127392	0.316575
malate	turquoise	Energy	TCA Cycle	0.164173	0.138042	0.0919867	-0.145853	0.0275218	0.103498	-0.0132926	-0.0241054	0.175198	0.150471	0.341799	0.154397	-0.171706	0.0705577	0.0151615	0.0331555	-1.47944	0.012479	0.00452061	0.00589901	0.0139088	1.85671	0.511585	0.133847	0.000142168	0.00102505	2.98925	-0.0127574	0.00569458	0.0253372	0.059041	-1.22885	-0.194948	0.0909152	0.0323	0.149651	-0.824921	0.00200867	0.0015098	0.183746	0.486706	0.312734	0.00312181	0.0777728	0.967991	0.991917
maleate	yellow	Lipid	Fatty Acid, Dicarboxylate	0.0180364	0.0831263	-0.00153562	0.00180324	-0.0228282	-0.0725236	0.0643261	0.740534	0.094167	0.0766345	0.153212	0.00463969	-0.00262565	0.0684652	0.969418	0.972349	-0.0121776	0.00574614	0.00438655	0.190576	0.275215	0.560327	-0.732872	0.129878	2.29576e-08	5.31228e-07	-6.27472	-0.000554276	0.00552571	0.920124	0.943323	-0.0253394	-0.154046	0.0882191	0.0811509	0.268256	-0.57145	0.00158274	0.00146503	0.2803	0.59529	0.225271	-0.117042	0.0753569	0.120764	0.307316
malonylcarnitine	turquoise	Lipid	Fatty Acid Synthesis	0.100298	0.104575	-0.155482	-0.179887	0.185846	0.177326	0.128378	0.0702332	0.125263	0.149858	0.422162	0.0532186	-0.414401	0.0686547	2.37949e-09	1.78014e-08	-7.74955	0.0145195	0.00439869	0.00100502	0.00289854	2.53782	-0.391476	0.130237	0.00272796	0.0119573	-1.92237	0.0145823	0.005541	0.00865341	0.0237693	1.62398	-0.0419537	0.0884632	0.635446	0.803292	-0.0951266	-0.000425634	0.00146908	0.772096	0.910996	-0.0404836	-0.0291639	0.0756685	0.700028	0.836168
maltose	turquoise	Carbohydrate	Glycogen Metabolism	-0.105358	0.154649	-0.0157018	-0.143358	-0.0779653	-0.146288	0.00665968	0.0429463	0.103466	0.24584	0.402786	0.0215435	0.00604514	0.0680855	0.929272	0.947434	0.023451	0.0217652	0.00436222	7.37684e-07	4.05522e-06	5.39199	0.164741	0.129157	0.202487	0.348571	0.457708	0.0101304	0.00549506	0.0656044	0.129005	0.889394	0.00966961	0.0877297	0.912261	0.955322	0.0198504	0.00295836	0.0014569	0.0426156	0.250554	0.601099	0.15623	0.0748515	0.037175	0.157401
mannitol/sorbitol	turquoise	Carbohydrate	Fructose, Mannose and Galactose Metabolism	-0.0702845	0.042635	-0.0208905	-0.130609	-0.10454	-0.0561121	0.165063	0.118873	0.174407	0.198394	0.328511	0.0817161	0.0701247	0.0685232	0.306431	0.40545	0.392063	0.0204693	0.00439026	3.64e-06	1.79297e-05	4.74643	-0.258919	0.129988	0.0467123	0.116488	-0.933719	-0.00122074	0.00553039	0.825354	0.888455	-0.0513646	-0.0501454	0.0882938	0.570231	0.761192	-0.118506	0.00302645	0.00146627	0.0393234	0.247638	0.606183	0.0866843	0.0754704	0.251057	0.48049
mannonate*	turquoise	Xenobiotics	Food Component/Plant	0.114546	0.143967	-0.153815	-0.155825	0.065767	-0.155519	0.0691334	0.0457308	0.158713	0.209854	0.451478	-0.0348045	-0.0258375	0.0681698	0.704772	0.785272	-0.10498	0.0275424	0.00436762	4.64799e-10	4.57896e-09	8.33923	-0.121039	0.129317	0.349551	0.512229	-0.290536	0.0335924	0.00550187	1.57116e-09	2.60551e-08	7.58411	0.157039	0.0878384	0.0741707	0.259877	0.585232	0.0006769	0.0014587	0.64274	0.851939	0.0695916	0.281806	0.0745007	0.000166351	0.00636613
mannose	blue	Carbohydrate	Fructose, Mannose and Galactose Metabolism	0.374842	0.00626878	-0.285072	-0.112114	0.11358	0.0484358	-0.184801	-0.128897	0.0391516	0.100814	0.0908329	-0.114197	-0.295551	0.0661969	9.12529e-06	3.91365e-05	-4.40742	0.00435307	0.00424122	0.305015	0.404114	0.393496	-0.131969	0.125575	0.293601	0.454328	-0.34263	0.0400489	0.00534263	1.68768e-13	6.99684e-12	11.1551	0.170506	0.0852963	0.0459357	0.188868	0.723842	0.00364741	0.00141649	0.0101972	0.124024	0.906496	0.260409	0.0724035	0.000341432	0.00918176
margarate (17:0)	blue	Lipid	Long Chain Saturated Fatty Acid	0.865969	0.149851	0.0745139	0.217797	-0.0248218	0.0710766	0.00819013	-0.0793239	-0.140694	-0.0324689	-0.0999063	-0.0953498	0.258566	0.0704573	0.000258212	0.000823464	3.08436	0.00754466	0.00451418	0.0950343	0.151537	0.819481	-0.12149	0.133656	0.363629	0.522093	-0.282252	0.00880762	0.00568648	0.121794	0.213527	0.670547	0.00268843	0.0907859	0.976383	0.990403	0.00418795	0.00168432	0.00150765	0.26424	0.58249	0.234711	0.0367751	0.0776517	0.635917	0.794896
margaroylcarnitine (C17)*	blue	Lipid	Fatty Acid Metabolism (Acyl Carnitine, Long Chain Saturated)	0.493182	0.128828	0.124545	0.306177	0.0117026	0.149436	0.007133	-0.000530774	-0.0128874	0.0711295	0.0570479	-0.0557232	-0.0777559	0.0697066	0.264971	0.363149	-0.439915	0.0112706	0.00446609	0.0118017	0.0253623	1.59581	-0.573898	0.132232	1.60002e-05	0.000154565	-3.81089	-0.0113387	0.0056259	0.0441793	0.0933299	-1.02998	0.00502217	0.0898187	0.955423	0.979038	0.00920029	3.30399e-05	0.00149159	0.982333	0.990128	0.00430865	0.218189	0.0764602	0.00442998	0.0390074
methionine	brown	Amino Acid	Methionine, Cysteine, SAM and Taurine Metabolism	-0.187985	0.0364495	-0.00134139	-0.111059	0.0656374	0.0972403	-0.00642519	0.0123623	0.707285	0.0400796	0.105875	0.139723	-0.205235	0.0704685	0.00368241	0.00959161	-2.01811	-0.0107989	0.00451489	0.0169861	0.0349198	-1.45693	0.380822	0.133678	0.00449686	0.0177555	1.75067	0.000455884	0.00568739	0.936132	0.955334	0.0198446	-0.171387	0.0908003	0.0594397	0.222011	-0.653625	-0.000623321	0.00150789	0.679441	0.86449	-0.06324	-0.14291	0.0775158	0.0655946	0.223516
methionine sulfone	turquoise	Amino Acid	Methionine, Cysteine, SAM and Taurine Metabolism	0.0409297	0.0883167	0.0800479	0.10541	-0.108397	-0.0749192	0.192052	0.198007	0.119467	0.201201	0.46235	0.0342989	0.593124	0.06769	1.06481e-17	2.46393e-16	15.6084	0.0287033	0.00433688	6.50956e-11	7.36024e-10	9.13311	-0.149004	0.128407	0.246218	0.397706	-0.400438	-0.00729546	0.00546315	0.182113	0.285808	-0.543925	0.191137	0.0872202	0.0286978	0.137944	0.860299	-0.000301838	0.00144844	0.834977	0.935402	-0.0290015	-0.0243387	0.0746072	0.744336	0.858186
methionine sulfoxide	brown	Amino Acid	Methionine, Cysteine, SAM and Taurine Metabolism	-0.257964	0.102142	0.0201275	-0.058501	-0.0679864	-0.0274253	0.360974	0.192224	0.654287	0.179542	0.24239	0.11612	0.142585	0.0707552	0.0442063	0.0854082	1.0685	0.0103787	0.00453327	0.0223036	0.0437713	1.35881	0.0685023	0.134222	0.60993	0.739556	0.131029	0.00492253	0.00571053	0.388932	0.521251	0.282953	-0.353641	0.0911698	0.000113219	0.00244246	-2.61217	-0.00234312	0.00151403	0.122099	0.411825	-0.385287	-0.223666	0.0776028	0.00405125	0.0379116
methyl glucopyranoside (alpha + beta)	greenyellow	Xenobiotics	Food Component/Plant	-0.036151	-0.00983876	0.0943579	-0.00767936	-0.0495468	-0.0701269	0.353134	0.0656665	0.0365775	0.0289061	0.16206	0.0713022	0.13399	0.0688284	0.0519052	0.0974447	1.01124	0.00639237	0.00440981	0.147554	0.224833	0.64814	0.0809616	0.130566	0.535375	0.676872	0.169493	-0.00810403	0.00555502	0.14498	0.239633	-0.620453	-0.402528	0.088687	6.49498e-06	0.000239352	-3.62096	-0.00426836	0.0014728	0.00385276	0.0806921	-1.09317	-0.0638798	0.0758343	0.399829	0.619617
methyl indole-3-acetate	turquoise	Xenobiotics	Food Component/Plant	0.0577661	0.102994	-0.0222187	-0.0689532	-0.0316748	-0.0825058	0.0680044	-0.0548053	0.12974	0.285501	0.368367	0.0916525	0.0523223	0.0679097	0.441241	0.543359	0.264913	0.0222426	0.00435095	3.95658e-07	2.32947e-06	5.63274	0.383495	0.128824	0.0029964	0.0129066	1.88919	0.00758683	0.00548087	0.166657	0.266017	0.575091	-0.0841428	0.0875032	0.336532	0.594182	-0.22608	0.00347286	0.00145314	0.017075	0.163362	0.786849	0.153906	0.074663	0.0395817	0.164592
methyl-4-hydroxybenzoate sulfate	blue	Xenobiotics	Benzoate Metabolism	0.0339512	0.0193819	0.0939071	0.151678	-0.194986	-0.0767152	0.1825	0.0270481	-0.00490164	0.0398827	0.041863	0.0463682	0.584728	0.0665321	8.59661e-18	2.03658e-16	15.6911	0.0137008	0.00426269	0.00135899	0.00374659	2.42636	0.412208	0.12621	0.00113536	0.0056768	2.2459	-0.016721	0.00536969	0.00190934	0.00648393	-2.18816	-0.0618401	0.0857282	0.470897	0.694137	-0.158555	-0.0024238	0.00142366	0.0890342	0.360449	-0.443156	-0.167476	0.0731046	0.0222184	0.120324
methylmalonate (MMA)	turquoise	Lipid	Fatty Acid Metabolism (also BCAA Metabolism)	0.000156655	0.0615194	0.0289829	-0.00828679	-0.0460082	-0.0717938	0.0373265	0.10253	0.170048	0.263389	0.415788	-0.000518223	0.0880503	0.0695166	0.205651	0.29527	0.52978	0.0101668	0.00445391	0.0227017	0.044465	1.35198	-0.273501	0.131872	0.0383878	0.0999893	-1.00005	0.00213119	0.00561056	0.704151	0.796171	0.0989936	-0.11509	0.0895738	0.199199	0.450454	-0.346349	0.00451917	0.00148752	0.00245574	0.0660394	1.1802	0.195688	0.0763233	0.0105244	0.0688934
methylsuccinate	yellow	Amino Acid	Leucine, Isoleucine and Valine Metabolism	0.106118	-0.0243167	-0.00979734	0.0464406	-0.0978055	0.0600186	0.180135	0.542889	0.114868	0.337453	0.380557	-0.0311068	0.00629374	0.068404	0.926714	0.946895	0.0236983	0.0181966	0.00438262	3.63666e-05	0.000148908	3.82708	-0.58055	0.129761	8.7478e-06	8.88169e-05	-4.0515	-0.0076747	0.00552077	0.164855	0.263849	-0.578645	-0.209829	0.0881402	0.0175081	0.0989805	-1.00445	6.35694e-05	0.00146372	0.965369	0.98492	0.00659902	-0.00755428	0.0753985	0.920217	0.969624
myo-inositol	turquoise	Lipid	Inositol Metabolism	0.0244251	0.0405794	0.0557911	0.0303644	0.0447874	0.144998	0.215242	0.149867	0.217551	0.216457	0.457384	0.0406516	0.00866153	0.070873	0.902761	0.930826	0.0311316	0.0175896	0.00454081	0.000115649	0.000413925	3.38308	0.0244046	0.134445	0.856003	0.920782	0.0358433	-0.00658112	0.00572004	0.250253	0.366073	-0.436433	-0.230746	0.0913215	0.0116974	0.0770787	-1.11307	-0.00133595	0.00151655	0.37862	0.674227	-0.171194	-0.203602	0.0777998	0.00903221	0.0607233
myristate (14:0)	blue	Lipid	Long Chain Saturated Fatty Acid	0.839972	0.112486	0.119101	0.261853	-0.085874	0.057987	0.0413569	-0.0684199	-0.244969	-0.102578	-0.116995	-0.0883465	0.460915	0.0686456	3.49974e-11	3.2243e-10	9.49156	0.00591203	0.0043981	0.179244	0.262863	0.580271	-0.399336	0.13022	0.00223503	0.0102482	-1.98935	0.0086841	0.00554026	0.11739	0.2086	0.680685	0.0804021	0.0884514	0.363616	0.621532	0.206536	0.00213784	0.00146889	0.145931	0.444042	0.352576	0.0374382	0.0756541	0.62083	0.784912
myristoleate (14:1n5)	blue	Lipid	Long Chain Monounsaturated Fatty Acid	0.83094	0.0468038	0.11213	0.283146	-0.0979132	0.0671062	-0.0180053	-0.112608	-0.298952	-0.122288	-0.123432	-0.0894057	0.53809	0.0681873	9.42808e-15	1.48904e-13	12.8271	0.00240195	0.00436874	0.582601	0.680386	0.167245	-0.433128	0.12935	0.000849155	0.00456236	-2.34081	0.00851489	0.00550328	0.122187	0.213666	0.670266	0.152509	0.087861	0.0829709	0.272462	0.564694	0.00305001	0.00145908	0.0368886	0.2342	0.630413	0.119711	0.0750451	0.11105	0.296265
myristoleoylcarnitine (C14:1)*	blue	Lipid	Fatty Acid Metabolism (Acyl Carnitine, Monounsaturated)	0.815625	-0.0750199	-0.0786041	0.17993	0.00145596	0.10972	-0.0586076	-0.0358542	-0.205258	0.0647032	0.137974	-0.0489173	0.100935	0.0696523	0.14768	0.231728	0.635022	0.013471	0.0044626	0.00261683	0.00668081	2.17517	-0.309426	0.132129	0.0194244	0.0592863	-1.22705	-0.0106797	0.00562151	0.0578079	0.115038	-0.93916	0.039327	0.0897486	0.661362	0.822569	0.0848275	0.00442207	0.00149043	0.00309371	0.0732681	1.13509	0.340142	0.0758606	8.36565e-06	0.00104048
myristoyl dihydrosphingomyelin (d18:0/14:0)*	red	Lipid	Dihydrosphingomyelins	0.162535	0.0921439	0.383059	0.650732	-0.124019	-0.0486023	0.146636	0.0907673	-0.0979913	-0.0566338	-0.0948581	0.0530091	0.611191	0.0681056	1.87438e-18	4.78207e-17	16.3204	-0.00750514	0.0043635	0.0858091	0.139055	-0.856812	-0.656096	0.129195	4.70379e-07	7.20041e-06	-5.14264	-0.0087363	0.00549668	0.112356	0.201431	-0.695874	-0.0798183	0.0877557	0.363323	0.621532	-0.206536	-0.00119732	0.00145733	0.411551	0.701187	-0.154166	0.100996	0.0749881	0.178406	0.388509
myristoylcarnitine (C14)	blue	Lipid	Fatty Acid Metabolism (Acyl Carnitine, Long Chain Saturated)	0.752098	0.0987248	0.0616051	0.225765	0.00295013	0.142605	-0.0185413	0.00170864	-0.0514878	0.103272	0.18738	-0.0598457	0.0712151	0.0678553	0.294247	0.395458	0.4029	0.0153419	0.00434747	0.000440169	0.00135594	2.86776	-0.636215	0.12872	9.3267e-07	1.25406e-05	-4.90168	-0.00471775	0.00547648	0.389235	0.521251	-0.282953	0.0464917	0.0874331	0.595048	0.776565	0.109822	0.00420327	0.00145197	0.00389268	0.0806921	1.09317	0.278551	0.0741658	0.000184883	0.00651783
N-(2-furoyl)glycine	yellow	Xenobiotics	Food Component/Plant	-0.0835811	-0.0572517	-0.0390023	0.0357083	-0.0241669	-0.00282437	0.0998959	0.803394	0.103501	0.183801	0.165707	0.0111028	-0.0878106	0.0694828	0.206666	0.2963	-0.528268	0.00977141	0.00445175	0.0284426	0.0534979	1.27166	-0.726734	0.131808	4.69655e-08	1.01588e-06	-5.99316	-0.00856726	0.00560784	0.126961	0.219382	-0.658799	-0.112482	0.0895303	0.209339	0.462435	-0.334949	0.000909889	0.0014868	0.54072	0.797062	0.0985079	-0.214155	0.0762261	0.00507912	0.041424
N-acetyl-1-methylhistidine*	turquoise	Amino Acid	Histidine Metabolism	0.0988211	0.126098	0.0530426	-0.0874128	0.0876785	0.0892162	0.100217	0.0140476	0.19979	0.153968	0.468444	-0.00535971	-0.0887852	0.0694828	0.201677	0.290979	-0.536139	0.0237055	0.00445174	1.30066e-07	8.57059e-07	6.06699	0.616112	0.131808	3.44067e-06	3.8903e-05	4.41002	0.00221944	0.00560784	0.692373	0.786656	0.104215	0.053088	0.0895303	0.553369	0.751578	0.124026	-0.00304589	0.0014868	0.040813	0.247767	-0.605957	0.0354238	0.0765782	0.643784	0.802714
N-acetyl-2-aminooctanoate*	turquoise	Lipid	Fatty Acid, Amino	-0.00353995	-0.0848625	-0.0677055	-0.148213	0.0712114	0.0984689	0.201172	0.105149	0.178853	0.0759251	0.321002	0.12654	-0.395874	0.0696415	1.81695e-08	1.18161e-07	-6.92753	0.017591	0.00446191	8.74436e-05	0.000323444	3.4902	0.249178	0.132109	0.0596232	0.137961	0.860244	-0.0101678	0.00562064	0.0708109	0.138151	-0.859647	0.020547	0.0897347	0.818945	0.915562	0.0383122	-0.00510551	0.0014902	0.000642474	0.0376036	-1.42477	-0.0564323	0.076738	0.46231	0.671531
N-acetyl-beta-alanine	turquoise	Nucleotide	Pyrimidine Metabolism, Uracil containing	0.135555	0.130512	0.0332714	-0.10769	0.208617	0.125767	0.0613925	0.150386	0.21702	0.110547	0.404092	0.0906974	-0.40368	0.0687978	6.38458e-09	4.4737e-08	-7.34933	-0.000566716	0.00440786	0.897729	0.922769	-0.0349068	-0.189037	0.130508	0.147864	0.271448	-0.566313	0.00452495	0.00555255	0.415345	0.545955	0.262843	-0.000135969	0.0886476	0.998777	0.999634	-0.000158911	0.00138513	0.00147214	0.347035	0.652452	0.185451	-0.0325437	0.0758247	0.667891	0.819453
N-acetyl-isoputreanine	turquoise	Amino Acid	Polyamine Metabolism	-0.00946516	-0.097471	-0.00230855	-0.0568807	0.0473172	0.123401	0.0780361	0.0424313	0.100373	0.205796	0.479892	0.0502494	0.047833	0.069504	0.491516	0.59208	0.227619	0.0202328	0.0044531	6.35294e-06	2.98169e-05	4.52554	0.308273	0.131848	0.019619	0.0596971	1.22405	-0.02013	0.00560954	0.000352029	0.0015652	-2.80543	0.0715891	0.0895575	0.424308	0.667117	0.175798	0.00128788	0.00148725	0.386772	0.680062	0.167451	0.0262532	0.076606	0.731908	0.850853
N-acetylalanine	turquoise	Amino Acid	Alanine and Aspartate Metabolism	0.0968639	0.0680091	-0.158657	-0.0772598	0.0500461	0.14496	0.0402938	0.190838	0.26929	0.405331	0.815868	-0.0463094	-0.0703263	0.0662514	0.288768	0.390917	-0.407915	0.0399937	0.00424471	4.27248e-20	2.50065e-18	17.6019	0.115435	0.125678	0.358623	0.519738	0.284216	0.0213973	0.00534703	6.85081e-05	0.000368463	3.43361	0.150787	0.0853665	0.0777044	0.261864	0.581924	-0.00100227	0.00141765	0.479771	0.754487	-0.122348	-0.00472789	0.0730261	0.948395	0.983374
N-acetylarginine	turquoise	Amino Acid	Urea cycle; Arginine and Proline Metabolism	-0.0598205	0.0524436	0.0790344	-0.0169628	-0.0113017	0.0449737	0.100848	0.0214048	0.277494	0.153211	0.252974	0.0252225	-0.0294071	0.0696586	0.673018	0.757708	-0.120498	0.0170997	0.00446301	0.00013701	0.000483422	3.31567	0.648188	0.132141	1.1228e-06	1.43229e-05	4.84397	-0.000916007	0.00562203	0.870612	0.913775	-0.0391607	-0.0733334	0.0897568	0.41415	0.662302	-0.178944	-0.00311668	0.00149056	0.0368369	0.2342	-0.630413	0.03519	0.0767722	0.646807	0.805473
N-acetylaspartate (NAA)	greenyellow	Amino Acid	Alanine and Aspartate Metabolism	0.0161621	-0.0916069	0.101329	0.152285	-0.159757	0.0201128	0.634237	0.0180912	-0.108588	-0.0169329	-0.0277559	0.0689333	0.292185	0.0672725	1.57716e-05	6.51151e-05	4.18632	0.0120907	0.00431013	0.00514624	0.0122794	1.91082	-0.0432142	0.127615	0.734974	0.829137	-0.0813735	-0.0286634	0.00542944	1.65738e-07	1.77322e-06	-5.75124	-0.267014	0.0866822	0.00213555	0.0249985	-1.60209	-0.00483922	0.0014395	0.000809987	0.0402969	-1.39473	-0.0841287	0.0740942	0.256523	0.484328
N-acetylcarnosine	turquoise	Amino Acid	Histidine Metabolism	-0.111502	0.0443368	-0.22434	-0.221485	0.307186	0.2222	0.0464324	0.126772	0.315807	0.156653	0.344517	-0.0517479	-0.911806	0.0623319	2.7771e-43	3.07024e-41	-40.5128	0.00130028	0.00399359	0.744815	0.813492	0.0896466	0.141813	0.118243	0.230737	0.383919	0.415761	0.0238303	0.0050307	2.5509e-06	2.00858e-05	4.69711	-0.162188	0.0803161	0.0437696	0.182221	-0.739402	-0.00375875	0.00133378	0.00494564	0.0893384	-1.04896	-0.197113	0.068364	0.00403728	0.0379116
N-acetylglucosamine/N-acetylgalactosamine	turquoise	Carbohydrate	Aminosugar Metabolism	0.0351954	0.0549088	-0.13803	-0.177856	-0.0324066	-0.0697814	0.0983932	0.0311395	0.135166	0.260793	0.570137	0.0522076	0.0109677	0.066174	0.868401	0.910311	0.04081	0.0369933	0.00423975	1.43728e-17	5.29665e-16	15.276	0.29712	0.125531	0.0181662	0.0563094	1.24942	0.0156711	0.00534079	0.0034358	0.0106832	1.9713	0.116857	0.0852668	0.170907	0.421966	0.374723	0.00185958	0.001416	0.189457	0.498704	0.302157	0.0940807	0.0728677	0.197023	0.409175
N-acetylglucosaminylasparagine	pink	Carbohydrate	Aminosugar Metabolism	0.0932186	0.0141566	-0.097039	-0.0103896	0.0738847	0.177625	-0.0672427	0.0505598	0.0376378	0.0594473	0.261211	-0.0222615	-0.0532438	0.0701006	0.447749	0.548539	-0.260792	0.00891122	0.00449132	0.0475741	0.0840786	1.07531	-0.0676711	0.13298	0.61097	0.739556	-0.131029	0.0131024	0.00565769	0.0208091	0.050507	1.29665	0.0265618	0.0903263	0.768781	0.882281	0.0543931	0.0015939	0.00150002	0.288277	0.597392	0.22374	0.134972	0.0771267	0.0804875	0.25184
N-acetylglutamate	brown	Amino Acid	Glutamate Metabolism	0.0678048	0.2337	0.146479	-0.0124956	-0.0655685	-0.0765155	-0.010115	0.0701558	0.485637	0.206329	0.32255	0.0624256	0.299363	0.0687502	1.50136e-05	6.25045e-05	4.20409	0.0176497	0.00440481	6.70459e-05	0.00025757	3.5891	0.338644	0.130418	0.00958178	0.0328451	1.48353	0.0146679	0.00554871	0.00836056	0.0232368	1.63382	-0.0210581	0.0885863	0.812163	0.912054	-0.0399794	0.00232186	0.00147112	0.114881	0.401076	0.396774	0.0816143	0.0757276	0.281465	0.509196
N-acetylglutamine	turquoise	Amino Acid	Glutamate Metabolism	0.06202	-0.0148489	0.104579	-0.0858011	0.0324994	0.0729728	0.0565219	0.00632062	0.0875508	0.123257	0.358911	0.0542539	-0.0102753	0.0684951	0.880789	0.914807	-0.0386705	0.0182075	0.00438846	3.68435e-05	0.00014963	3.82498	0.707789	0.129934	6.74247e-08	1.34175e-06	5.87233	-0.0146838	0.00552812	0.00805408	0.0225884	-1.64611	0.0694434	0.0882575	0.431608	0.671015	0.173268	-0.000224817	0.00146566	0.878129	0.950612	-0.0219968	0.0796052	0.0754487	0.291691	0.516475
N-acetylglycine	blue	Amino Acid	Glycine, Serine and Threonine Metabolism	0.312255	-0.102509	0.278299	0.266842	-0.0740188	0.0273682	0.0547549	-0.029158	-0.249708	-0.131003	-0.0150002	0.00622105	0.37843	0.0656124	1.13396e-08	7.52192e-08	7.12367	0.00231756	0.00420377	0.581572	0.679981	0.167503	-0.0138718	0.124466	0.911286	0.956445	-0.01934	-0.0524074	0.00529546	6.63933e-22	1.32123e-19	-18.879	0.144772	0.0845432	0.087196	0.283529	0.547402	-0.00199034	0.00140398	0.156671	0.457932	-0.339199	-0.0490466	0.0723019	0.497734	0.696547
N-acetylhistidine	blue	Amino Acid	Histidine Metabolism	0.100616	0.0578525	0.120172	0.0155431	-0.0470176	-0.0654262	0.00691276	-0.00992766	-0.0806663	0.0226917	0.195526	0.0104596	0.248268	0.0697608	0.000393629	0.00123943	2.90678	0.0175433	0.00446956	9.38929e-05	0.000344736	3.46251	-0.21635	0.132335	0.102457	0.207204	-0.683601	-0.0096471	0.00563027	0.0870061	0.16365	-0.786083	0.169786	0.0898885	0.0592595	0.222011	0.653625	-0.000791566	0.00149275	0.596064	0.82742	-0.0822738	0.0880607	0.0768337	0.252076	0.48049
N-acetylisoleucine	turquoise	Amino Acid	Leucine, Isoleucine and Valine Metabolism	-0.0204145	0.175288	-0.0557219	-0.162608	0.0772654	0.0135858	0.0520088	0.175857	0.46444	0.205795	0.420515	0.0280025	-0.26836	0.0701767	0.0001411	0.000467981	-3.32977	0.0192168	0.0044962	2.14256e-05	9.11046e-05	4.04046	0.16339	0.133124	0.220039	0.371084	0.430528	0.00991537	0.00566384	0.0803766	0.152915	0.815549	0.0448083	0.0904244	0.620355	0.793384	0.100516	-0.00308346	0.00150165	0.0403486	0.247767	-0.605957	-0.139373	0.0772013	0.0713877	0.232888
N-acetylleucine	turquoise	Amino Acid	Leucine, Isoleucine and Valine Metabolism	-0.143773	0.179112	-0.0738112	-0.15618	0.161712	0.14417	0.00255721	0.136824	0.525812	0.112296	0.292252	0.0161713	-0.34249	0.0714489	1.94194e-06	9.24514e-06	-5.03409	0.00988161	0.00457771	0.0311646	0.0577444	1.23849	0.468329	0.135538	0.00057747	0.00333471	2.47694	0.0120357	0.00576652	0.0371774	0.0811217	1.09086	0.0916586	0.0920636	0.319734	0.578602	0.23762	-0.00354392	0.00152887	0.0206916	0.168254	-0.774035	-0.220814	0.078381	0.00495974	0.0407846
N-acetylmethionine	turquoise	Amino Acid	Methionine, Cysteine, SAM and Taurine Metabolism	0.00754738	-0.0240087	-0.202563	-0.0202117	0.0517706	0.0625155	-0.0356609	0.183006	0.282744	0.322766	0.609297	-0.0670842	-0.0704265	0.06801	0.300722	0.398958	-0.399072	0.0419136	0.00435738	7.73679e-21	4.81131e-19	18.3177	0.195069	0.129014	0.130915	0.246239	0.608642	0.0170399	0.00548897	0.00197145	0.00664946	2.17721	0.371439	0.0876325	2.50159e-05	0.000754267	3.12247	0.000296597	0.00145529	0.838554	0.935402	0.0290015	0.173881	0.0747211	0.0202016	0.113563
N-acetylneuraminate	turquoise	Carbohydrate	Aminosugar Metabolism	0.170799	0.0516964	-0.0854649	0.0223008	-0.044385	-0.050293	0.0759458	0.153174	0.0292858	0.310487	0.689435	-0.0291649	0.211967	0.0652364	0.00120379	0.00347181	2.45944	0.0463847	0.00417968	8.85119e-27	1.76139e-24	23.7541	0.123032	0.123752	0.320427	0.482621	0.316394	-0.00306757	0.00526511	0.560306	0.685738	-0.163842	0.369945	0.0840586	1.21789e-05	0.000421767	3.37493	0.00361185	0.00139593	0.00983918	0.122375	0.912308	0.106385	0.0718124	0.138873	0.33382
N-acetylphenylalanine	turquoise	Amino Acid	Phenylalanine Metabolism	-0.0388003	0.121337	-0.0455424	-0.224877	0.16612	0.0883451	0.0139021	0.247327	0.409302	0.203652	0.509622	0.0354259	-0.475298	0.0690609	1.16082e-11	1.14358e-10	-9.94173	0.0156345	0.00442471	0.000432831	0.00133748	2.87371	0.169686	0.131008	0.195599	0.340842	0.467447	0.010291	0.00557378	0.0652014	0.128466	0.891211	0.0693165	0.0889866	0.436229	0.672142	0.172539	-0.00282266	0.00147777	0.056468	0.280928	-0.551404	-0.0624418	0.0760922	0.412106	0.628868
N-acetylproline	turquoise	Amino Acid	Urea cycle; Arginine and Proline Metabolism	-0.133566	0.19766	0.0304756	-0.12389	0.0633979	0.00821189	0.108916	0.189054	0.308253	0.126361	0.321744	0.0246074	-0.132829	0.0728976	0.0687945	0.12378	-0.907348	0.00985563	0.00467053	0.0351421	0.0645052	1.19041	-0.247724	0.138286	0.0735943	0.1668	-0.777805	0.00594684	0.00588344	0.312418	0.439063	0.357474	0.0659216	0.0939303	0.482992	0.703626	0.152658	-0.00228802	0.00155987	0.142809	0.44217	-0.354411	-0.255355	0.0798612	0.00143892	0.0198941
N-acetylputrescine	turquoise	Amino Acid	Polyamine Metabolism	0.0535338	0.0970392	0.0768715	-0.0776627	-0.00759581	0.0675322	0.160118	0.0546461	0.0999363	0.178801	0.444004	-0.0320165	0.0504638	0.0700867	0.471715	0.572386	0.242311	0.0181359	0.00449043	5.87058e-05	0.000229068	3.64004	0.314092	0.132953	0.0183858	0.0568132	1.24555	-0.00646489	0.00565657	0.25341	0.369711	-0.432138	-0.044215	0.0903083	0.624546	0.79596	-0.0991089	0.00192801	0.00149972	0.198949	0.512147	0.290605	0.174775	0.0770149	0.0235025	0.124162
N-acetylserine	turquoise	Amino Acid	Glycine, Serine and Threonine Metabolism	0.0858946	0.0399815	-0.1782	-0.138868	0.0299845	0.0311643	0.135821	0.14534	0.279431	0.355771	0.790489	-0.00499129	-0.0407014	0.0660903	0.538166	0.632949	-0.198631	0.0455407	0.00423439	2.40157e-25	3.42354e-23	22.4655	0.0049489	0.125372	0.968522	0.984351	0.00685	0.0118564	0.00533404	0.0264991	0.0614607	1.2114	0.178033	0.085159	0.0368676	0.16524	0.781885	-0.00282707	0.00141421	0.0459291	0.256739	-0.590509	0.109366	0.0727496	0.133137	0.325482
N-acetyltaurine	turquoise	Amino Acid	Methionine, Cysteine, SAM and Taurine Metabolism	0.128619	0.00978887	0.0891104	-0.0766127	0.0294267	0.0604616	-0.00491102	0.0820408	0.0851622	0.211529	0.556649	0.0785915	-0.0711831	0.0682123	0.296996	0.396659	-0.401583	0.0304083	0.00437034	7.01024e-12	8.94254e-11	10.0485	0.198959	0.129398	0.124532	0.238747	0.622062	-0.0201272	0.00550529	0.000272333	0.0012545	-2.90153	0.278816	0.0878931	0.00156846	0.0199759	1.69949	0.00283785	0.00145961	0.0522031	0.270488	0.567851	0.0540769	0.0751642	0.472066	0.677786
N-acetylthreonine	turquoise	Amino Acid	Glycine, Serine and Threonine Metabolism	-0.0132323	0.0412111	-0.176303	-0.197336	0.128945	0.118548	0.115504	0.127103	0.342419	0.345614	0.771536	0.0207689	-0.311481	0.0676267	4.75114e-06	2.17852e-05	-4.66184	0.0350082	0.00433282	2.28242e-15	5.67752e-14	13.2458	0.279094	0.128287	0.0298706	0.0832529	1.0796	0.0149387	0.00545803	0.00633253	0.018106	1.74218	0.0981405	0.0871386	0.260382	0.52234	0.282047	-0.00130673	0.00144708	0.366784	0.669633	-0.174163	0.0835276	0.0744857	0.262447	0.489309
N-acetyltryptophan	turquoise	Amino Acid	Tryptophan Metabolism	-0.0902485	0.117775	0.0149494	-0.189691	0.197868	0.145718	0.0656215	0.227232	0.435679	0.132303	0.415271	0.0408334	-0.502418	0.0681892	4.18515e-13	5.14102e-12	-11.289	0.00789644	0.00436886	0.0710563	0.118659	0.9257	-0.279237	0.129354	0.0311592	0.0861938	-1.06452	0.00659514	0.00550343	0.231116	0.343877	0.463597	0.08336	0.0878634	0.343026	0.599843	0.221962	-0.00223635	0.00145912	0.125738	0.418427	-0.378381	-0.196084	0.074853	0.00896458	0.0607233
N-acetyltyrosine	turquoise	Amino Acid	Tyrosine Metabolism	-0.0509742	0.0699095	0.0344523	-0.0686882	0.0255348	0.0591141	0.127357	0.211853	0.34952	0.155961	0.353514	0.0780269	-0.12234	0.0709054	0.0848272	0.147558	-0.831038	0.00985499	0.00454289	0.0303414	0.056324	1.24931	0.181017	0.134507	0.17874	0.317582	0.498144	0.00562905	0.00572265	0.325577	0.453076	0.343829	-0.206787	0.0913633	0.0238715	0.122255	-0.912732	-0.00107475	0.00151724	0.478923	0.754487	-0.122348	-0.00848615	0.0781556	0.913562	0.966715
N-acetylvaline	turquoise	Amino Acid	Leucine, Isoleucine and Valine Metabolism	0.0735943	0.178233	-0.0710936	-0.12856	0.104946	0.126975	0.107388	0.165302	0.457338	0.333652	0.661778	-0.0366234	-0.180739	0.0691411	0.00910924	0.0213766	-1.67006	0.033222	0.00442985	1.64616e-13	3.21162e-12	11.4933	0.118255	0.13116	0.367526	0.525415	0.279498	0.0115239	0.00558025	0.0392214	0.084288	1.07423	0.0999579	0.0890899	0.262192	0.524911	0.279914	-0.000907521	0.00147949	0.539779	0.796854	-0.0986212	-0.223308	0.0758157	0.00331554	0.0361828
N-alpha-acetylornithine	turquoise	Amino Acid	Urea cycle; Arginine and Proline Metabolism	-0.0844053	0.0241373	0.00330572	-0.0659788	-0.102581	0.0391937	0.314271	0.146011	0.257133	0.224053	0.279534	0.0575698	0.102792	0.0690561	0.136992	0.218791	0.65997	0.0248308	0.00442441	2.72287e-08	2.02183e-07	6.69426	-0.00213978	0.130998	0.986972	0.994259	-0.00250053	-0.0095118	0.0055734	0.0882624	0.165077	-0.782313	-0.107504	0.0889805	0.227324	0.47921	-0.319474	-0.0014484	0.00147767	0.327279	0.64083	-0.193257	-0.0741412	0.0760742	0.330048	0.558499
N-behenoyl-sphingadienine (d18:2/22:0)*	red	Lipid	Ceramides	0.129072	0.323092	0.319739	0.410912	-0.0661284	0.0862572	-0.026792	0.0190091	-0.075472	-0.109357	-0.126655	-0.19151	0.273144	0.0698561	9.97909e-05	0.000352099	3.45334	-0.00927417	0.00447566	0.0385612	0.0698878	-1.1556	-0.474799	0.132516	0.000359523	0.00223578	-2.65057	0.00489257	0.00563797	0.38576	0.519393	0.284504	0.0760399	0.0900113	0.398476	0.651041	0.186392	-0.00219076	0.00149479	0.143136	0.44217	-0.354411	-0.0842889	0.076944	0.273634	0.49957
N-carbamoylalanine	yellow	Amino Acid	Alanine and Aspartate Metabolism	0.0150206	0.0201251	0.0211906	0.0161055	-0.13598	-0.0550982	0.191911	0.523305	0.0802965	0.288232	0.396964	-0.0582958	0.0747206	0.0678055	0.270788	0.370102	0.431679	0.0316524	0.00434428	7.43405e-13	1.12074e-11	10.9505	-0.229782	0.128626	0.0743937	0.167092	-0.777045	-0.0108029	0.00547247	0.0487082	0.100968	-0.995816	0.139602	0.087369	0.110459	0.328767	0.483111	-0.00151909	0.00145091	0.295408	0.603555	-0.219283	-0.050226	0.074719	0.501645	0.697272
N-delta-acetylornithine	turquoise	Amino Acid	Urea cycle; Arginine and Proline Metabolism	0.0134159	-0.00183788	0.0486231	-0.00607847	0.0469564	0.0506576	0.296427	0.229715	0.232911	0.205451	0.402015	0.107845	0.0671963	0.0697937	0.335936	0.433584	0.362927	0.0204938	0.00447167	5.28707e-06	2.5209e-05	4.59844	-0.311004	0.132398	0.019057	0.0585239	-1.23267	-0.0122215	0.00563293	0.0303164	0.0685564	-1.16395	-0.0545554	0.0899309	0.544258	0.751578	-0.124026	-0.00216863	0.00149345	0.146855	0.444358	-0.352267	-0.207002	0.0765942	0.00702094	0.0513665
N-formylanthranilic acid	purple	Amino Acid	Tryptophan Metabolism	-0.0406259	0.0201257	-0.0179683	0.0029025	0.0325594	0.0809205	0.170334	0.223354	0.339856	0.413065	0.348968	0.00571256	-0.122586	0.0701565	0.0809508	0.142057	-0.847539	0.0136518	0.00449491	0.00246276	0.00634831	2.19734	0.284297	0.133086	0.0329557	0.0898381	1.04654	-0.0146302	0.00566221	0.00994087	0.0265891	-1.5753	-0.287983	0.0903983	0.00149794	0.0193565	-1.71317	0.00219373	0.00150122	0.144311	0.44217	0.354411	-0.148271	0.077159	0.0549953	0.198262
N-formylmethionine	turquoise	Amino Acid	Methionine, Cysteine, SAM and Taurine Metabolism	0.104249	0.0611706	-0.0609013	-0.0715655	0.0821442	0.103231	-0.0327158	0.153109	0.345891	0.385308	0.761404	-0.0125439	-0.108887	0.0681937	0.110707	0.183284	-0.736875	0.0385406	0.00436915	6.60089e-18	2.9854e-16	15.525	0.128564	0.129362	0.320595	0.482621	0.316394	0.00454094	0.0055038	0.409577	0.540972	0.266825	0.272446	0.0878692	0.00199667	0.023651	1.62615	0.000401464	0.00145922	0.78329	0.918679	0.036836	0.0884711	0.0751044	0.239145	0.466566
N-formylphenylalanine	greenyellow	Amino Acid	Tyrosine Metabolism	-0.0331985	0.0607154	-0.00137537	-0.0325581	0.0491931	0.155184	0.367927	0.166266	0.240598	-0.105098	0.0461558	0.0723751	-0.0777133	0.0710307	0.274237	0.373789	-0.427374	-0.00646069	0.00455092	0.156086	0.235312	-0.628357	-0.387949	0.134744	0.00408998	0.016318	-1.78733	-0.000431047	0.00573276	0.940082	0.956422	-0.0193502	-0.236723	0.0915247	0.0098666	0.0690334	-1.16094	-0.00325024	0.00151992	0.0327736	0.220336	-0.656915	-0.231819	0.0778792	0.002999	0.0345709
N-methylalanine	grey	Amino Acid	Alanine and Aspartate Metabolism	-0.149697	-0.0655155	-0.0755031	0.0638737	-0.102218	-0.0391099	0.0924976	-0.0279188	-0.0292612	-0.0376988	-0.0598991	0.200242	0.223351	0.0680831	0.00107921	0.00313064	2.50437	0.00545137	0.00436207	0.211753	0.301854	0.520202	0.10237	0.129153	0.428221	0.586079	0.232044	0.00699953	0.00549487	0.20308	0.312793	0.504743	-0.226731	0.0877267	0.00992138	0.0690334	-1.16094	-0.00255308	0.00145685	0.0800633	0.346655	-0.460103	-0.0529109	0.0750228	0.480844	0.686379
N-methylhydroxyproline	turquoise	Amino Acid	Urea cycle; Arginine and Proline Metabolism	-0.0915155	0.0630535	-0.0280864	-0.0576018	-0.0429032	-0.0754181	0.218579	0.0368349	0.117051	0.068148	0.175664	0.114739	0.09738	0.0684251	0.155065	0.241077	0.617843	0.00682103	0.00438398	0.120113	0.187913	0.726044	-0.0703607	0.129801	0.58792	0.726797	-0.138587	0.0170812	0.00552247	0.00204752	0.00685952	2.16371	-0.199447	0.0881674	0.0239466	0.122255	-0.912732	-0.00311218	0.00146417	0.0338346	0.225943	-0.646002	-0.0138077	0.0754207	0.854783	0.928503
N-methylpipecolate	turquoise	Xenobiotics	Bacterial/Fungal	0.0566394	-0.105237	-0.0844959	0.0480717	-0.107067	0.0660947	0.266697	0.285157	0.0538183	0.133086	0.325215	0.109767	0.133271	0.0677828	0.0496145	0.0936744	1.02838	0.01987	0.00434282	5.4799e-06	2.59643e-05	4.58562	-0.675876	0.128583	1.87018e-07	3.3229e-06	-5.47848	-0.00630918	0.00547063	0.249127	0.365068	-0.437627	-0.100273	0.0873398	0.251264	0.511264	-0.291355	-0.0038921	0.00145042	0.00743239	0.109817	-0.959329	0.146065	0.0745418	0.0503886	0.192833
N-methylproline	brown	Amino Acid	Urea cycle; Arginine and Proline Metabolism	-0.264079	0.0289443	-0.130705	-0.140773	0.0397828	-0.0463743	0.052862	-0.0912968	0.278985	0.0346977	0.109617	0.184877	-0.0773547	0.0686961	0.260474	0.359461	-0.444348	0.000662048	0.00440134	0.88047	0.907842	0.0419896	0.223613	0.130316	0.0865477	0.182834	0.737942	0.0184465	0.00554434	0.000916217	0.00358912	2.44501	-0.0779015	0.0885166	0.379072	0.628187	-0.201911	-0.00214898	0.00146997	0.14414	0.44217	-0.354411	-0.0975864	0.0756451	0.197391	0.409175
N-oleoylserine	blue	Lipid	Endocannabinoid	0.34319	-0.0780278	0.15709	0.157127	-0.0125725	0.14364	0.109135	0.022919	0.0597045	0.030076	0.11303	0.115569	0.232438	0.0705193	0.00102204	0.00298218	2.52547	0.00418804	0.00451815	0.354229	0.458332	0.338819	-0.0360651	0.133774	0.787537	0.8649	-0.0630341	-0.0164504	0.00569149	0.0039485	0.0119779	-1.92162	-0.0736365	0.0908658	0.41795	0.662365	-0.178903	-0.0014179	0.00150898	0.347676	0.652452	-0.185451	0.0338928	0.0777217	0.662893	0.817321
N-oleoyltaurine	blue	Lipid	Endocannabinoid	0.726653	-0.000389551	0.13055	0.249582	-0.0483367	0.0767195	0.0321432	-0.0682592	-0.180253	-0.0864488	-0.0134609	-0.00835244	0.23347	0.0696491	0.000838327	0.00248255	2.6051	0.007496	0.0044624	0.0933698	0.149602	0.825062	-0.125474	0.132123	0.342553	0.507047	-0.294952	-0.00870429	0.00562125	0.121893	0.213527	-0.670547	-0.0120922	0.0897445	0.89285	0.950348	-0.0221174	-0.000256663	0.00149036	0.86331	0.944987	-0.024574	0.193153	0.0764777	0.0117351	0.0753315
N-palmitoyl-heptadecasphingosine (d17:1/16:0)*	red	Lipid	Ceramides	0.218998	0.292052	0.267771	0.601727	-0.136194	0.0113365	0.0940602	0.0968421	0.0137835	0.0286044	-0.0364916	-0.0852808	0.372509	0.0672011	3.99102e-08	2.40671e-07	6.61858	0.00160811	0.00430555	0.708874	0.783246	0.106102	-0.630522	0.127479	9.16745e-07	1.24954e-05	-4.90325	-0.00424527	0.00542368	0.43401	0.557213	-0.253979	-0.0150447	0.0865902	0.862108	0.939537	-0.0270861	-0.00110904	0.00143798	0.440779	0.722074	-0.141418	0.0966013	0.073997	0.192093	0.403234
N-palmitoyl-sphingadienine (d18:2/16:0)*	red	Lipid	Ceramides	0.150949	0.105226	0.16586	0.376644	-0.0853774	-0.00721071	-0.0108609	0.00230734	-0.0918511	-0.0371218	-0.0721213	-0.0263936	0.266342	0.0700637	0.000154394	0.000507178	3.29484	0.00183555	0.00448896	0.682716	0.76155	0.118302	-0.093074	0.13291	0.483949	0.633884	-0.19799	-0.00706019	0.00565472	0.212182	0.32331	-0.490381	0.0628674	0.0902787	0.486392	0.703854	0.152518	0.000298938	0.00149923	0.842003	0.935402	0.0290015	0.0987505	0.0771522	0.200923	0.413054
N-palmitoyl-sphinganine (d18:0/16:0)	black	Lipid	Dihydroceramides	0.156473	0.55888	0.397579	0.307849	-0.0462015	-0.00533691	0.071793	0.107985	0.211611	0.045884	0.0895197	0.0486478	0.189112	0.0709883	0.00787173	0.0186485	1.72936	-0.0051781	0.0045482	0.255242	0.348854	-0.457356	-0.356604	0.134664	0.00824808	0.0288973	-1.53914	0.00340482	0.00572934	0.552488	0.677837	0.168875	-0.0722076	0.0914701	0.430097	0.669985	-0.173935	0.00150431	0.00151902	0.322308	0.637012	0.195852	-0.00401716	0.0782474	0.959068	0.988179
N-palmitoyl-sphingosine (d18:1/16:0)	red	Lipid	Ceramides	0.148209	0.362965	0.274259	0.327473	0.0336685	-0.0337606	-0.0746096	0.0318835	0.0563987	0.0207243	0.0312146	-0.102097	0.068692	0.0713664	0.336066	0.433584	0.362927	-0.000286853	0.00457242	0.949992	0.959637	-0.0178931	-0.379232	0.135381	0.00520936	0.0196338	-1.707	-0.00165604	0.00575986	0.77379	0.847931	-0.0716396	0.248429	0.0919573	0.00704218	0.0555051	1.25567	-0.00091386	0.00152711	0.549719	0.7985	-0.0977248	-0.0419161	0.0786508	0.594219	0.760868
N-palmitoylglycine	blue	Lipid	Fatty Acid Metabolism (Acyl Glycine)	0.602114	-0.0329495	0.14254	0.240713	-0.0810498	0.088507	-0.0113529	-0.0780212	-0.187629	-0.0740693	-0.0770186	0.0437151	0.369111	0.0696259	1.47461e-07	8.1513e-07	6.08877	-0.00094171	0.00446091	0.832859	0.871115	-0.0599244	0.0882809	0.132079	0.504068	0.650631	0.186665	-0.00745398	0.00561938	0.185047	0.289955	-0.537669	0.0568088	0.0897146	0.526767	0.739257	0.131205	0.000693093	0.00148986	0.641906	0.851939	0.0695916	0.0160505	0.0767438	0.834387	0.914334
N-stearoyl-sphingadienine (d18:2/18:0)*	red	Lipid	Ceramides	0.211248	0.239385	0.176055	0.340176	-0.0450289	-0.0408662	-0.0882741	-0.0561969	-0.0451941	-0.0355853	-0.1033	-0.153274	0.239478	0.0704485	0.000707711	0.00212741	2.67215	-0.0036315	0.00451361	0.421301	0.528999	-0.276545	-0.0846811	0.13364	0.526482	0.670742	-0.173444	0.00733757	0.00568577	0.197231	0.305203	0.515412	0.103888	0.0907746	0.252761	0.512214	0.290549	-0.00031246	0.00150746	0.835846	0.935402	-0.0290015	0.044184	0.0776374	0.569437	0.744533
N-stearoyl-sphinganine (d18:0/18:0)*	blue	Lipid	Dihydroceramides	0.216095	0.30038	0.0242698	0.191365	0.066011	0.0890196	-0.0146687	-0.0955563	0.120028	0.0765526	0.0712873	-0.0852212	0.077453	0.0689596	0.261692	0.360143	0.443525	0.000234417	0.00441822	0.957699	0.963509	0.0161441	-0.211894	0.130815	0.105656	0.211951	-0.673765	0.034887	0.00556561	5.8609e-10	1.06877e-08	7.97112	-0.00558507	0.0888561	0.949897	0.974379	-0.0112722	0.00174729	0.0014756	0.236706	0.555787	0.255091	0.127051	0.0758832	0.0944506	0.273989
N-stearoyl-sphingosine (d18:1/18:0)*	red	Lipid	Ceramides	0.22967	0.410493	0.174365	0.491055	-0.0461461	0.107454	-0.0205671	-0.0342416	0.00415225	0.0469782	0.00306773	-0.156746	0.29101	0.0702104	3.74979e-05	0.000141327	3.84977	0.000416758	0.00449836	0.926207	0.941344	0.0262517	-0.26251	0.133188	0.0490592	0.122035	-0.913517	0.0147992	0.00566656	0.00917291	0.0248018	1.60552	0.0516646	0.0904677	0.568098	0.761192	0.118506	0.0008303	0.00150237	0.580645	0.819491	0.0864557	0.177627	0.0771438	0.0215512	0.118472
N-stearoyltaurine	blue	Lipid	Endocannabinoid	0.408504	0.12682	0.2145	0.171246	0.0393209	0.0742515	-0.0505474	-0.0619525	-0.0253958	-0.0212335	-0.0420573	0.00830432	0.0449523	0.0690471	0.515202	0.611726	0.213443	0.00330584	0.00442383	0.455106	0.563222	0.249321	0.229553	0.130981	0.0800457	0.174668	0.757787	-0.00539308	0.00557267	0.333439	0.463369	-0.334073	-0.0471504	0.0889688	0.596277	0.776565	-0.109822	-0.001933	0.00147748	0.19113	0.501272	-0.299927	0.11816	0.0759971	0.120377	0.307117
N,N,N-trimethyl-5-aminovalerate	turquoise	Amino Acid	Lysine Metabolism	0.112246	0.212365	0.00330444	-0.0386899	-0.0442075	0.0175278	0.135879	0.0710684	0.197647	0.197824	0.360387	-0.0288361	0.154514	0.06569	0.0188966	0.0405219	1.39231	0.0202675	0.00420874	1.74433e-06	8.94646e-06	5.04835	-0.811092	0.124613	1.30899e-10	5.6628e-09	-8.24697	0.00852435	0.00530172	0.108249	0.196189	0.707324	0.0886442	0.0846431	0.29528	0.558562	0.252929	0.00165409	0.00140564	0.239631	0.555787	0.255091	-0.0528323	0.0723842	0.465665	0.672875
N1-Methyl-2-pyridone-5-carboxamide	greenyellow	Cofactors and Vitamins	Nicotinate and Nicotinamide Metabolism	0.0260195	0.0850485	-0.0719191	0.0367215	-0.0660085	0.0735757	0.620325	0.199365	0.199104	0.17435	0.395666	-0.0525502	0.0692894	0.0683452	0.310966	0.410821	0.386347	0.0266601	0.00437886	1.74215e-09	1.57246e-08	7.80342	-0.522436	0.12965	6.10067e-05	0.000485614	-3.31371	0.018434	0.00551602	0.000869301	0.00343236	2.46441	-0.172819	0.0880644	0.050048	0.195712	-0.708383	-0.00477478	0.00146246	0.00113988	0.0460758	-1.33653	-0.0446119	0.0753182	0.553803	0.734713
N1-methylinosine	turquoise	Nucleotide	Purine Metabolism, (Hypo)Xanthine/Inosine containing	0.183212	0.0761114	-0.121174	-0.0938921	0.0366876	-0.00390927	-0.137442	0.10348	0.165267	0.285843	0.517877	-0.0648748	-0.0907565	0.0649328	0.162577	0.249076	-0.603669	0.0190651	0.00416022	5.29515e-06	2.5209e-05	4.59844	-0.18651	0.123177	0.130364	0.245666	-0.609655	0.0201141	0.00524061	0.000133392	0.000670326	3.17371	0.11827	0.0836674	0.157862	0.404827	0.392731	0.00412765	0.00138944	0.00305659	0.0732681	1.13509	0.176444	0.07131	0.0135477	0.0847797
N2,N2-dimethylguanosine	turquoise	Nucleotide	Purine Metabolism, Guanine containing	0.20669	0.0588919	-0.183962	-0.10606	-0.0106374	0.170201	0.033851	0.091406	0.137706	0.372109	0.78301	-0.0516707	-0.0643214	0.0643409	0.317749	0.416	-0.380907	0.0425608	0.0041223	1.35985e-23	1.23005e-21	20.9101	0.0841422	0.122054	0.490773	0.639161	0.194389	0.0306223	0.00519284	5.3835e-09	8.11603e-08	7.09066	-0.0471476	0.0829048	0.569716	0.761192	-0.118506	0.0010716	0.00137677	0.436591	0.721609	0.141698	0.196581	0.070591	0.0054784	0.0439598
N2,N5-diacetylornithine	turquoise	Amino Acid	Urea cycle; Arginine and Proline Metabolism	0.085005	-0.00552056	0.11508	-0.0670585	0.119605	0.101433	0.146072	0.122279	0.219717	0.145589	0.461296	0.102914	-0.162369	0.0691962	0.0191846	0.0409628	-1.38761	0.0190926	0.00443338	1.8564e-05	7.9962e-05	4.09712	0.283187	0.131264	0.0312625	0.0861938	1.06452	-0.0180262	0.00558471	0.00129648	0.00474215	-2.32403	-0.0213852	0.089161	0.810506	0.912054	-0.0399794	-0.00298356	0.00148067	0.0442258	0.250656	-0.600922	-0.0704391	0.076233	0.355756	0.580291
N4-acetylcytidine	turquoise	Nucleotide	Pyrimidine Metabolism, Cytidine containing	0.103295	0.111598	-0.152925	-0.129275	0.0378622	0.0389091	-0.0254277	0.0729718	0.119037	0.196962	0.497487	0.0140822	-0.0298083	0.0696113	0.668609	0.75427	-0.122473	0.0167733	0.00445998	0.000181231	0.00062396	3.20484	-0.34035	0.132052	0.0101261	0.0341543	-1.46656	0.0244921	0.00561821	1.46786e-05	9.4227e-05	4.02582	-0.0102638	0.0896958	0.908926	0.953989	-0.0204568	0.00258667	0.00148955	0.0828385	0.350998	0.454695	0.000160587	0.0767298	0.998331	0.999335
N6-acetyllysine	turquoise	Amino Acid	Lysine Metabolism	-0.0547465	0.131126	0.00747269	-0.0753873	0.0521244	0.0672274	0.233387	0.166103	0.508218	0.339959	0.648647	0.0641808	0.0289471	0.0688392	0.674226	0.757708	0.120498	0.0324889	0.00441051	4.2368e-13	6.69146e-12	11.1745	-0.0476756	0.130587	0.71514	0.814397	-0.0891641	0.00673396	0.0055559	0.225842	0.337914	0.471193	0.0694786	0.088701	0.433681	0.672142	0.172539	-0.00215449	0.00147303	0.143949	0.44217	-0.354411	-0.0593814	0.0758507	0.433926	0.648218
N6-carbamoylthreonyladenosine	turquoise	Nucleotide	Purine Metabolism, Adenine containing	0.170804	0.0655658	-0.15797	-0.152387	0.0552229	0.0664442	0.0946644	0.14191	0.203021	0.328558	0.764859	-0.00496275	-0.0387504	0.0655089	0.554327	0.648719	-0.187943	0.0387819	0.00419714	2.02032e-19	1.05801e-17	16.9755	0.000137474	0.124269	0.999118	0.999708	0.000126658	0.0229459	0.00528711	1.60073e-05	0.000101448	3.99376	0.0211565	0.0844098	0.802154	0.906935	0.0424237	0.00234505	0.00140177	0.094719	0.374033	0.42709	0.088253	0.0721428	0.22156	0.443565
N6-carboxymethyllysine	green	Carbohydrate	Advanced Glycation End-product	-0.0685527	-0.00378419	0.110082	0.10389	-0.102735	-0.225526	0.170938	-0.0626102	0.0106934	0.0398802	0.0243763	0.117131	0.306911	0.0702955	1.42517e-05	5.95818e-05	4.22489	0.00875905	0.00450382	0.0521357	0.0907168	1.04231	0.206075	0.13335	0.122638	0.236024	0.627044	0.0130799	0.00567343	0.021386	0.0517738	1.28589	-0.351206	0.0905775	0.000113917	0.00244246	-2.61217	0.00159955	0.00150419	0.287912	0.597392	0.22374	0.383994	0.0763276	5.98831e-07	0.000198612
N6-methyllysine	turquoise	Amino Acid	Lysine Metabolism	0.00666707	0.0166923	-0.0949944	-0.0412402	0.00783071	0.0736349	0.024495	0.12715	0.223511	0.0461051	0.191732	0.00946991	-0.0165897	0.0678672	0.806948	0.868015	-0.061473	0.00378138	0.00434823	0.384751	0.490804	0.309092	-1.19472	0.128743	1.4415e-19	1.4343e-16	-15.8434	0.0114015	0.00547745	0.0376902	0.0813778	1.08949	0.198586	0.0874486	0.0234092	0.121518	0.915361	-0.0010262	0.00145223	0.47999	0.754487	-0.122348	0.00058275	0.0748073	0.993786	0.998806
N6,N6-dimethyllysine	turquoise	Amino Acid	Lysine Metabolism	-0.00511545	0.0223391	-0.118547	-0.0509053	-0.0120843	0.110786	0.0518024	0.155662	0.301044	0.125943	0.31605	0.0254579	0.00703916	0.0684125	0.918073	0.942846	0.0255593	0.0103843	0.00438317	0.0180578	0.0366684	1.43571	-1.08488	0.129778	2.63962e-16	1.31321e-13	-12.8817	0.0102611	0.00552146	0.0634658	0.125295	0.902068	0.180135	0.0881512	0.0413207	0.175701	0.755226	-0.00136227	0.0014639	0.352342	0.65671	-0.182626	-0.0205305	0.075405	0.785482	0.883113
N6,N6,N6-trimethyllysine	turquoise	Amino Acid	Lysine Metabolism	-0.0523141	-0.122461	-0.0597956	-0.0125472	-0.0412417	0.0789118	0.0935775	0.0697799	0.201709	0.157404	0.300806	0.118667	-0.117942	0.0708997	0.0965893	0.165131	-0.782171	0.0180549	0.00454252	7.66175e-05	0.000289865	3.5378	-0.146897	0.134496	0.27506	0.43442	-0.36209	0.00103266	0.00572219	0.85683	0.904079	0.0437937	-0.0507743	0.0913559	0.578507	0.765445	-0.116086	-0.00320991	0.00151712	0.0346599	0.228388	-0.641326	0.254989	0.0776465	0.00106646	0.0162197
nervonoylcarnitine (C24:1)*	blue	Lipid	Fatty Acid Metabolism (Acyl Carnitine, Monounsaturated)	0.391871	0.162669	0.273258	0.244156	0.0347503	0.085031	0.016843	0.0575579	-0.00187818	-0.0579937	0.0246641	0.0227897	-0.0567403	0.0693312	0.413367	0.514125	-0.288931	0.00728214	0.00444203	0.101515	0.161353	0.792223	-0.466553	0.13152	0.000410897	0.00249294	-2.60329	-0.0216081	0.0055956	0.000121394	0.000613133	-3.21245	0.079654	0.0893349	0.372848	0.626662	0.202967	-0.000360876	0.00148356	0.807872	0.927668	-0.0326074	0.1061	0.0763321	0.164908	0.37123
nicotinamide	blue	Cofactors and Vitamins	Nicotinate and Nicotinamide Metabolism	0.0760122	-0.00340007	-0.152845	-0.0569624	0.0574331	0.247507	0.073556	0.0164309	-0.203298	-0.0754157	-0.0930943	-0.0610849	-0.347358	0.0694739	7.00264e-07	3.51901e-06	-5.45358	-0.00937319	0.00445118	0.0355234	0.0648546	-1.18806	-0.264706	0.131791	0.0449111	0.113965	-0.943228	0.00243331	0.00560712	0.664425	0.766485	0.115496	0.0799811	0.0895188	0.371872	0.626079	0.203371	-0.00461587	0.00148661	0.00196766	0.057583	-1.23971	-0.19128	0.0762896	0.0123565	0.0788123
nonadecanoate (19:0)	blue	Lipid	Long Chain Saturated Fatty Acid	0.803993	0.124253	0.132437	0.237062	-0.0087632	0.0583479	0.00857228	-0.0390663	-0.107915	-0.0535564	-0.119778	-0.0557304	0.181691	0.0708704	0.010531	0.0243682	1.61318	0.00324849	0.00454065	0.474549	0.581497	0.235452	-0.0786737	0.13444	0.558576	0.69647	-0.157098	-0.00667509	0.00571983	0.243542	0.358468	-0.44555	-0.0638399	0.0913183	0.48469	0.703854	-0.152518	0.000893473	0.00151649	0.555907	0.798979	0.0974645	0.0458999	0.0781014	0.556896	0.737831
nonanoylcarnitine (C9)	blue	Lipid	Fatty Acid Metabolism (Acyl Carnitine, Medium Chain)	0.638999	-0.0136906	-0.0784157	0.165919	-0.00104672	0.0890986	-0.0317264	-0.00729871	-0.0953156	0.12935	0.182543	-0.044228	0.0743867	0.0703604	0.290717	0.392488	0.406174	0.0184787	0.00450797	4.55497e-05	0.000180566	3.74337	-0.0448597	0.133473	0.736883	0.82941	-0.0812306	-0.00443903	0.00567867	0.434612	0.557267	-0.253937	-0.0346159	0.0906611	0.702695	0.841656	-0.0748651	0.00339706	0.00150558	0.0243106	0.18607	0.730324	0.329345	0.0767073	1.96657e-05	0.00177885
o-cresol sulfate	yellow	Xenobiotics	Benzoate Metabolism	-0.0930295	0.0298669	0.127988	0.0500079	0.147016	-0.01518	-0.106002	0.441468	-0.0186341	-0.0657676	0.000316595	-0.00225848	-0.0694483	0.0622133	0.264619	0.363149	-0.439915	-0.00188608	0.00398599	0.63621	0.72512	-0.13959	-0.258143	0.118018	0.0289974	0.0815039	-1.08882	-0.0156559	0.00502113	0.00188362	0.00641851	-2.19257	1.19417	0.0801633	1.18676e-44	2.95207e-42	41.5299	-0.00104951	0.00133125	0.430708	0.716813	-0.144594	-0.201409	0.0682175	0.00324153	0.0361828
O-sulfo-L-tyrosine	turquoise	Xenobiotics	Chemical	0.143759	0.126758	-0.0179011	-0.0521392	0.184263	0.118263	0.0227927	-0.00693632	0.2461	0.311628	0.654724	0.0358008	-0.0441375	0.069571	0.525979	0.621555	-0.206521	0.0271332	0.0044574	1.75421e-09	1.57246e-08	7.80342	-0.0120134	0.131975	0.927493	0.961308	-0.0171376	0.0154453	0.00561496	0.00607546	0.017421	1.75893	0.0651315	0.0896439	0.467701	0.692504	0.159577	-0.00346557	0.00148869	0.020155	0.168254	-0.774035	0.0429926	0.0766708	0.575124	0.748038
octadecadienedioate (C18:2-DC)*	blue	Lipid	Fatty Acid, Dicarboxylate	0.190776	-0.0782707	-0.02189	0.0773694	0.019701	0.105079	0.157465	0.101635	0.051494	0.107782	0.165429	0.0769456	-0.0239471	0.0698251	0.731716	0.807159	-0.0930407	0.0171816	0.00447367	0.000132073	0.00046766	3.33007	-0.209679	0.132457	0.113804	0.223343	-0.651027	-0.0149678	0.00563546	0.00805917	0.0225884	-1.64611	-0.0907004	0.0899713	0.313698	0.57577	-0.239751	-0.00205701	0.00149412	0.168967	0.474786	-0.323502	-0.00409585	0.0769653	0.957572	0.988179
octadecanedioate (C18)	blue	Lipid	Fatty Acid, Dicarboxylate	0.580271	0.0165748	-0.00826011	0.110543	0.0170907	0.0781914	0.029143	0.0250943	-0.117535	0.130193	0.0844824	-0.0289097	-0.0372851	0.0699361	0.594086	0.684954	-0.164339	0.0225202	0.00448079	6.13778e-07	3.48391e-06	5.45793	-0.265906	0.132668	0.0453622	0.114557	-0.940979	-0.0178417	0.00564442	0.00162969	0.00568961	-2.24492	0.100637	0.0901143	0.264417	0.527244	0.277988	0.0028363	0.0014965	0.0584016	0.285707	0.544079	0.143388	0.0769267	0.0626807	0.216553
octadecanedioylcarnitine (C18-DC)*	blue	Lipid	Fatty Acid Metabolism (Acyl Carnitine, Dicarboxylate)	0.241264	-0.108793	-0.212017	-0.0139994	0.101285	0.126072	0.0282613	0.132366	0.0738406	0.309178	0.333465	-0.010503	-0.349082	0.0673526	2.74518e-07	1.4926e-06	-5.82606	0.0279279	0.00431526	1.65359e-10	1.73192e-09	8.76147	-0.347185	0.127767	0.00671815	0.023959	-1.62053	-0.0184716	0.00543591	0.000710943	0.00289913	-2.53773	0.0334849	0.0867854	0.699717	0.840843	0.0752848	0.00219375	0.00144122	0.128353	0.420304	0.376437	0.143536	0.0740725	0.052989	0.194532
octadecenedioate (C18:1-DC)*	blue	Lipid	Fatty Acid, Dicarboxylate	0.290111	-0.0188385	-0.0108574	0.0818962	0.00545495	0.108143	0.170407	0.174758	0.0627739	0.111463	0.157227	0.0813453	-0.0140497	0.0676528	0.835535	0.886661	-0.0522423	0.0161295	0.00433449	0.000211645	0.000708913	3.14941	-0.388358	0.128336	0.0025538	0.0114979	-1.93938	-0.021862	0.00546014	6.78813e-05	0.000367076	-3.43524	-0.139513	0.0871722	0.109883	0.328767	-0.483111	-0.000137345	0.00144764	0.924437	0.968226	-0.0140231	-0.118232	0.0744578	0.112688	0.296655
octadecenedioylcarnitine (C18:1-DC)*	blue	Lipid	Fatty Acid Metabolism (Acyl Carnitine, Dicarboxylate)	0.418716	-0.0946265	-0.184414	0.0552765	0.0744028	0.134053	0.083638	0.114225	0.00329171	0.221876	0.336575	-0.00923324	-0.210589	0.0683206	0.00212155	0.0057834	-2.23782	0.0277814	0.00437728	3.61511e-10	3.59703e-09	8.44406	-0.389948	0.129603	0.00270226	0.0118971	-1.92456	-0.0173563	0.00551403	0.00170461	0.00582847	-2.23445	0.0868922	0.0880327	0.323908	0.580268	0.236371	0.00172088	0.00146193	0.239482	0.555787	0.255091	0.117066	0.0751972	0.119902	0.306712
octanoylcarnitine (C8)	blue	Lipid	Fatty Acid Metabolism (Acyl Carnitine, Medium Chain)	0.716001	-0.0403733	-0.0749954	0.160456	-0.0339941	0.0621813	-0.0582169	-0.0606399	-0.150262	0.104616	0.164785	-0.0597922	0.183729	0.0699365	0.00877076	0.020631	1.68548	0.0201686	0.00448081	7.72537e-06	3.55868e-05	4.44871	0.0886562	0.132669	0.504158	0.650631	0.186665	-0.0012184	0.00564446	0.829151	0.888455	-0.0513646	-0.00457108	0.0901149	0.959557	0.982262	-0.00777247	0.0037047	0.00149651	0.0135012	0.147461	0.831324	0.335372	0.0762032	1.21814e-05	0.00134672
oleamide	blue	Lipid	Fatty Acid, Amide	0.0824218	-0.0165614	-0.0251026	-0.054222	0.0128343	-0.0421236	-0.0132024	0.0241537	0.0423007	0.036383	0.0395563	0.00349937	0.0453219	0.0709657	0.52323	0.619779	0.207763	0.00485862	0.00454675	0.285565	0.382418	0.417461	0.109339	0.134621	0.41691	0.575347	0.24007	0.00284733	0.00572752	0.619228	0.73612	0.133052	-0.0102136	0.091441	0.911092	0.955254	-0.0198811	0.000104237	0.00151853	0.94529	0.976156	0.0104808	0.0601567	0.0781947	0.441923	0.655311
oleate/vaccenate (18:1)	blue	Lipid	Long Chain Monounsaturated Fatty Acid	0.882766	0.0831503	0.0650359	0.215353	-0.0275286	0.0715124	0.00285624	-0.100351	-0.24267	-0.0936569	-0.115939	-0.091866	0.326457	0.0699002	3.50637e-06	1.62272e-05	4.78976	0.00539347	0.00447849	0.228815	0.323396	0.490265	-0.212776	0.1326	0.108951	0.21552	-0.666512	0.00584575	0.00564153	0.300411	0.427624	0.368938	0.0478297	0.0900681	0.595534	0.776565	0.109822	0.00228167	0.00149573	0.127528	0.420304	0.376437	0.0697967	0.0770101	0.365024	0.590567
oleoyl-arachidonoyl-glycerol (18:1/20:4) [1]*	black	Lipid	Diacylglycerol	0.0991024	0.69116	0.213149	-0.0165848	0.0190626	-0.0494126	-0.0386859	-0.0354696	0.153067	-0.0348518	0.030418	-0.0602182	0.112812	0.0700539	0.107701	0.179518	0.745891	-0.00105929	0.00448834	0.813484	0.861094	-0.0649496	0.035145	0.132891	0.791488	0.867325	0.0618184	0.0220566	0.00565393	0.000103503	0.000536382	3.27053	0.0138448	0.0902662	0.878138	0.944422	0.0248339	7.72831e-05	0.00149902	0.958895	0.981188	0.00824777	-0.0899334	0.0771545	0.2441	0.47161
oleoyl-arachidonoyl-glycerol (18:1/20:4) [2]*	black	Lipid	Diacylglycerol	0.119711	0.776317	0.25641	0.0505358	-0.00124271	-0.0366527	-0.0686032	-0.0305822	0.163255	-0.0477	0.0170478	-0.0812123	0.131765	0.0691235	0.0569655	0.105551	0.97654	-0.00138001	0.00442872	0.755419	0.817002	-0.0877769	-0.0542859	0.131126	0.678983	0.789365	-0.102722	0.0229326	0.00557883	4.33772e-05	0.000242474	3.61533	0.117273	0.0890673	0.188308	0.437773	0.358751	0.00148784	0.00147911	0.314757	0.626366	0.203172	-0.108283	0.0760992	0.155134	0.3558
oleoyl-linoleoyl-glycerol (18:1/18:2) [1]	black	Lipid	Diacylglycerol	0.137889	0.755888	0.129965	0.128314	0.0329088	-0.0287036	0.0632155	0.0617817	0.167984	0.0562801	0.125312	-0.121996	0.0207243	0.0676408	0.759386	0.829406	0.0812327	0.00839828	0.00433373	0.0529755	0.0919907	1.03626	-0.666749	0.128314	2.56121e-07	4.34406e-06	-5.3621	0.0292618	0.00545917	1.07838e-07	1.21931e-06	5.91389	0.099359	0.0871568	0.254614	0.51492	0.28826	-0.00219791	0.00144739	0.129259	0.420304	-0.376437	-0.100409	0.0744761	0.177961	0.388509
oleoyl-linoleoyl-glycerol (18:1/18:2) [2]	black	Lipid	Diacylglycerol	0.13929	0.77774	0.109794	0.126558	0.0418556	-0.00212504	0.0393453	0.0595097	0.173662	0.0676695	0.120568	-0.139173	-0.0148815	0.0678065	0.826338	0.885998	-0.0525673	0.00814091	0.00434434	0.0612938	0.10443	0.981173	-0.633484	0.128628	1.01844e-06	1.31757e-05	-4.88023	0.0324582	0.00547254	4.41376e-09	6.86201e-08	7.16355	0.14255	0.0873703	0.103151	0.315149	0.501484	-0.00164635	0.00145093	0.256836	0.576295	-0.239355	-0.156027	0.0745437	0.0366442	0.157401
oleoyl-oleoyl-glycerol (18:1/18:1) [1]*	black	Lipid	Diacylglycerol	0.121055	0.80615	0.206373	0.0801752	0.0634722	0.000200948	0.0356078	0.0221469	0.191808	0.00823864	0.115996	-0.0865674	-0.0368875	0.0682807	0.589181	0.683258	-0.165415	0.000414979	0.00437472	0.92445	0.941344	0.0262517	-0.647814	0.129527	6.94849e-07	1.01132e-05	-4.99511	0.0274036	0.00551081	8.02488e-07	7.53279e-06	5.12304	0.133217	0.0879813	0.130368	0.355055	0.449705	-0.00132469	0.00146108	0.364853	0.668561	-0.174859	-0.0740397	0.0752191	0.325245	0.554142
oleoyl-oleoyl-glycerol (18:1/18:1) [2]*	black	Lipid	Diacylglycerol	0.14312	0.816835	0.17342	0.0729628	0.0749627	0.0241432	0.00224669	0.0266521	0.18817	0.00417481	0.107299	-0.093638	-0.0462495	0.0688323	0.501825	0.600861	-0.221226	0.00107169	0.00441006	0.808057	0.859911	0.0655463	-0.65542	0.130574	6.34e-07	9.52047e-06	-5.02134	0.0237351	0.00555533	2.15688e-05	0.000130066	3.88584	0.148135	0.088692	0.0952525	0.300278	0.522476	-0.000529492	0.00147288	0.719317	0.880345	-0.0553473	-0.115732	0.0757645	0.127013	0.316575
oleoylcarnitine (C18)	blue	Lipid	Fatty Acid Metabolism (Acyl Carnitine, Monounsaturated)	0.686281	-0.0305379	0.0421632	0.192977	0.0239129	0.226068	0.00699622	-0.0265761	-0.177792	-0.0154495	0.0720271	0.000977805	-0.117809	0.0676133	0.0818097	0.143311	-0.84372	0.0161996	0.00433196	0.000197018	0.000669053	3.17454	-0.359835	0.128261	0.00514172	0.0194525	-1.71102	-0.00914328	0.00545695	0.0942071	0.173585	-0.760487	0.108967	0.0871213	0.211379	0.463265	0.33417	0.000233572	0.0014468	0.871786	0.94594	0.0241365	0.258699	0.0739838	0.000496103	0.0109694
oleoylcholine	green	Lipid	Fatty Acid Metabolism (Acyl Choline)	0.025623	0.131348	0.482089	0.127354	-0.0583622	-0.184182	0.117602	0.00460818	-0.0826434	0.0244882	0.0111507	0.0243452	0.295625	0.0681266	1.6052e-05	6.59988e-05	4.18046	0.00165977	0.00436485	0.703852	0.779881	0.107972	0.277728	0.129235	0.0319219	0.0874995	1.05799	-0.00241019	0.00549838	0.66125	0.765724	-0.115928	-0.204048	0.0877828	0.0203413	0.111138	-0.954136	-0.00018391	0.00145778	0.899638	0.956963	-0.0191049	0.17081	0.0748586	0.0227558	0.121731
ornithine	brown	Amino Acid	Urea cycle; Arginine and Proline Metabolism	-0.141998	0.0154999	0.00358007	-0.0242001	0.00581669	0.14476	-0.00227964	0.175767	0.514438	0.134043	0.154693	0.0529854	-0.0709784	0.0706465	0.315335	0.414413	-0.382566	0.00846316	0.0045263	0.0618668	0.105047	0.978617	-0.54017	0.134015	6.07356e-05	0.000485614	-3.31371	-0.000613758	0.00570175	0.914304	0.942049	-0.0259263	0.21124	0.0910297	0.0205522	0.111138	0.954136	-0.00147812	0.0015117	0.328466	0.64083	-0.193257	0.0276179	0.0778648	0.722912	0.847755
orotate	turquoise	Nucleotide	Pyrimidine Metabolism, Orotate containing	-0.00134276	-0.0817691	-0.086995	-0.109653	0.0339689	0.163301	0.120495	0.227817	0.191842	0.160037	0.368144	0.0483574	-0.155041	0.0692019	0.0253278	0.0516417	-1.287	0.0237785	0.00443375	1.06149e-07	7.08845e-07	6.14945	-0.163729	0.131275	0.212668	0.361718	-0.44163	-0.00958698	0.00558516	0.0864423	0.163207	-0.787261	0.190446	0.0891683	0.0329873	0.150561	0.822286	-0.00151449	0.00148079	0.306719	0.616536	-0.210042	-0.0756185	0.0762333	0.321518	0.550621
orotidine	turquoise	Nucleotide	Pyrimidine Metabolism, Orotate containing	0.0645847	0.102198	-0.165126	-0.231024	0.0712763	0.00697159	0.0716437	0.116392	0.211846	0.307804	0.657325	0.0266762	-0.298617	0.0668661	9.07689e-06	3.90974e-05	-4.40785	0.0340815	0.00428409	5.84059e-15	1.35149e-13	12.8692	-0.0268878	0.126844	0.832179	0.902964	-0.0443297	0.0219052	0.00539664	5.39306e-05	0.000296469	3.52802	0.0683555	0.0861586	0.42779	0.669262	0.174404	0.000203582	0.00143081	0.88689	0.951947	0.0213871	0.04623	0.0736863	0.530577	0.722194
oxalate (ethanedioate)	greenyellow	Cofactors and Vitamins	Ascorbate and Aldarate Metabolism	0.0394087	-0.0105107	0.107717	0.113781	-0.182501	-0.0622656	0.887471	0.065713	-0.0177407	-0.000889749	0.0350179	0.050079	0.34448	0.066684	2.99915e-07	1.61306e-06	5.79235	0.0115323	0.00427242	0.00709092	0.0164537	1.78374	-0.400279	0.126499	0.00161124	0.00774483	-2.11099	-0.00695212	0.00538195	0.196804	0.305015	-0.515678	-0.356768	0.0859239	3.63439e-05	0.000977356	-3.00995	-0.00522833	0.00142691	0.000263977	0.0312027	-1.50581	-0.0800956	0.0734504	0.275823	0.501725
p-cresol glucuronide*	purple	Amino Acid	Tyrosine Metabolism	0.0701827	0.0110623	-0.0795889	0.0120095	-0.198931	-0.0337076	0.0882217	0.0921693	0.0367452	0.816999	0.346548	-0.0779523	0.144158	0.0667919	0.0311894	0.0618197	1.20887	0.0351544	0.00427934	8.11209e-16	2.1815e-14	13.6612	-0.0487344	0.126703	0.700607	0.804041	-0.0947217	-0.00947841	0.00539066	0.0790643	0.150996	-0.821034	-0.099665	0.0860629	0.247178	0.506053	-0.295804	0.00256131	0.00142922	0.0734809	0.332334	0.478425	0.045391	0.0736051	0.537614	0.726801
p-cresol sulfate	purple	Xenobiotics	Benzoate Metabolism	0.0167537	-0.0115745	-0.143237	-0.0145824	-0.0929951	-0.025952	0.121678	0.206283	0.116182	0.894965	0.432119	-0.0779735	0.0199099	0.0669619	0.766287	0.835111	0.078256	0.0354377	0.00429023	5.72283e-16	1.58173e-14	13.8009	0.034312	0.127026	0.787136	0.8649	0.0630341	-0.011506	0.00540438	0.0335467	0.0746734	-1.12683	-0.158974	0.086282	0.0657595	0.237068	-0.625127	0.00226566	0.00143286	0.114208	0.401076	0.396774	0.0250846	0.0738042	0.734033	0.851239
palmitate (16:0)	blue	Lipid	Long Chain Saturated Fatty Acid	0.874946	0.144974	0.10319	0.191511	-0.0154534	0.0710852	-0.0167145	-0.109331	-0.215504	-0.08403	-0.112822	-0.088623	0.318803	0.069696	5.50957e-06	2.48055e-05	4.60545	0.0028984	0.0044654	0.516467	0.621384	0.20664	-0.150593	0.132212	0.255023	0.40927	-0.38799	0.00771314	0.00562504	0.170679	0.270422	0.567957	0.00921827	0.089805	0.918267	0.955322	0.0198504	0.00334502	0.00149136	0.0251645	0.189687	0.721962	0.0424307	0.076809	0.58081	0.752482
palmitoleate (16:1n7)	blue	Lipid	Long Chain Monounsaturated Fatty Acid	0.83637	0.0564987	0.110298	0.235245	-0.0602385	0.0477472	-0.0246295	-0.152601	-0.296209	-0.134022	-0.120965	-0.0989203	0.467333	0.0684669	1.68866e-11	1.64727e-10	9.78323	0.00223816	0.00438665	0.610033	0.703597	0.152676	-0.393356	0.129881	0.00253302	0.0114562	-1.94096	0.00695978	0.00552584	0.208205	0.319205	0.495931	0.139119	0.0882212	0.115192	0.333337	0.477117	0.00348572	0.00146506	0.0175739	0.166534	0.778497	0.145557	0.0752988	0.0535695	0.194532
palmitoleoyl-linoleoyl-glycerol (16:1/18:2) [1]*	black	Lipid	Diacylglycerol	0.125863	0.727951	0.113918	-0.134696	0.0907771	-0.0939532	-0.0353847	-0.0813986	0.152141	-0.00307834	0.110639	-0.117137	0.0477644	0.0670399	0.476369	0.576627	0.239105	-0.00134385	0.00429522	0.754458	0.817002	-0.0877769	-0.660686	0.127174	2.57588e-07	4.34406e-06	-5.3621	0.0384265	0.00541067	2.64496e-12	7.97494e-11	10.0983	0.272925	0.0863825	0.0016377	0.0201174	1.69643	0.00175642	0.00143453	0.221152	0.540116	0.267513	-0.107834	0.0738004	0.144352	0.340274
palmitoleoylcarnitine (C16:1)*	blue	Lipid	Fatty Acid Metabolism (Acyl Carnitine, Monounsaturated)	0.815157	-0.0456303	0.027132	0.237604	-0.0358923	0.139702	-0.0114134	-0.0589715	-0.229374	0.022258	0.107277	-0.0420734	0.193341	0.0677178	0.00440973	0.0111646	1.95216	0.0172164	0.00433866	7.87011e-05	0.000293662	3.53215	-0.540909	0.12846	2.82368e-05	0.000240133	-3.61955	-0.00794849	0.00546539	0.146233	0.241296	-0.61745	0.0940742	0.0872561	0.281285	0.5424	0.26568	0.00411574	0.00144903	0.00461691	0.0867507	1.06173	0.30456	0.0738894	4.13663e-05	0.00257247
palmitoyl dihydrosphingomyelin (d18:0/16:0)*	red	Lipid	Dihydrosphingomyelins	0.141354	-0.0980002	0.286404	0.571238	-0.0845729	-0.0208245	0.10641	0.0925524	-0.10612	-0.0351527	-0.0809052	0.0853491	0.393789	0.0699678	2.49147e-08	1.569e-07	6.80438	0.000416713	0.00448281	0.92596	0.941344	0.0262517	0.0397424	0.132728	0.764689	0.84918	0.0710002	-0.0189418	0.00564698	0.000831676	0.00332336	-2.47842	-0.112192	0.0901551	0.213691	0.467302	-0.330402	-0.00110485	0.00149718	0.460749	0.742668	-0.129205	0.0981272	0.0770473	0.203163	0.416799
palmitoyl sphingomyelin (d18:1/16:0)	red	Lipid	Sphingomyelins	0.0746152	-0.202586	0.268824	0.674655	-0.0340669	-0.0477372	-0.0298646	0.0777823	-0.21628	-0.0313299	-0.106987	0.0634137	0.351623	0.0692786	4.77244e-07	2.44772e-06	5.61124	-0.00324532	0.00443866	0.464895	0.573198	-0.241696	0.279704	0.13142	0.033605	0.0913579	1.03925	-0.0344498	0.00559136	1.12432e-09	1.92879e-08	-7.71472	0.103622	0.0892671	0.246054	0.50479	0.296889	-0.000406716	0.00148243	0.783878	0.918679	-0.036836	0.21945	0.0759817	0.00397542	0.0379116
palmitoyl-arachidonoyl-glycerol (16:0/20:4) [1]*	black	Lipid	Diacylglycerol	0.00736983	0.658459	0.285525	-0.0293838	0.0623657	-0.0319374	-0.0499795	-0.0115744	0.207268	0.000611316	0.030978	-0.00557583	0.0606437	0.0699061	0.385918	0.484834	0.314407	-0.00442686	0.00447886	0.32325	0.42488	-0.371734	0.0572952	0.132611	0.665813	0.777564	0.109264	0.029133	0.005642	3.03439e-07	3.08083e-06	5.51133	-0.00941987	0.0900757	0.916736	0.955322	-0.0198504	0.00273241	0.00149586	0.0681115	0.313803	0.503343	-0.141188	0.0768985	0.0667111	0.225645
palmitoyl-arachidonoyl-glycerol (16:0/20:4) [2]*	black	Lipid	Diacylglycerol	0.00648671	0.750554	0.310479	0.00226688	0.047528	-0.0398499	-0.0893401	-0.0919993	0.228576	-0.0311164	-0.000419285	-0.0349391	0.0610165	0.0688798	0.37596	0.474722	0.323561	-0.0117205	0.00441311	0.0080632	0.0184859	-1.73316	0.110496	0.130664	0.397991	0.556181	0.254784	0.0307334	0.00555917	4.32929e-08	5.18993e-07	6.28484	-0.00372724	0.0887533	0.966512	0.985328	-0.0064193	0.00387882	0.0014739	0.00865433	0.114814	0.940005	-0.157441	0.0757263	0.0379173	0.159627
palmitoyl-linoleoyl-glycerol (16:0/18:2) [1]*	black	Lipid	Diacylglycerol	-0.042058	0.698054	0.132309	0.00277045	0.129502	-0.010614	0.023812	0.0495751	0.254014	0.0718533	0.140617	-0.0953974	-0.127103	0.0690185	0.0658945	0.119209	-0.923691	0.00168754	0.004422	0.702838	0.779881	0.107972	-0.381758	0.130927	0.00364323	0.0150415	-1.82271	0.0390707	0.00557036	4.80455e-12	1.32792e-10	9.87683	0.136997	0.088932	0.123826	0.345117	0.462033	-0.00138937	0.00147687	0.347105	0.652452	-0.185451	-0.0735349	0.0760334	0.333757	0.558752
palmitoyl-linoleoyl-glycerol (16:0/18:2) [2]*	black	Lipid	Diacylglycerol	0.0266569	0.817805	0.172727	0.0319569	0.0877611	0.000446078	-0.00167807	0.025541	0.265563	0.0431303	0.124485	-0.0794727	-0.0889692	0.0672088	0.185943	0.274501	-0.561456	-0.00149741	0.00430605	0.728119	0.798764	-0.0975818	-0.411977	0.127494	0.00128068	0.00630832	-2.20009	0.041605	0.00542431	4.81197e-14	2.51995e-12	11.5986	0.0645878	0.0866002	0.45599	0.685956	0.163704	-6.65809e-05	0.00143814	0.963085	0.98385	-0.00707123	-0.254081	0.0735541	0.000579623	0.0118448
palmitoyl-oleoyl-glycerol (16:0/18:1) [2]*	black	Lipid	Diacylglycerol	0.046637	0.840099	0.262221	-0.027694	0.123433	0.0114867	-0.0501419	-0.0183147	0.266207	-0.0244418	0.103481	-0.0548517	-0.0918771	0.0680899	0.177593	0.264132	-0.578178	-0.0103954	0.0043625	0.0174013	0.035626	-1.44823	-0.503788	0.129166	0.000103829	0.000770966	-3.11296	0.0373004	0.00549542	2.17028e-11	5.28102e-10	9.27728	0.04174	0.0877355	0.634379	0.803063	0.0952506	0.00128513	0.00145699	0.37801	0.674227	0.171194	-0.155551	0.0748581	0.0380217	0.159627
palmitoylcarnitine (C16)	blue	Lipid	Fatty Acid Metabolism (Acyl Carnitine, Long Chain Saturated)	0.597635	0.162485	0.205949	0.206149	0.0708671	0.189265	-0.0657947	-0.0633859	-0.0676689	0.0104887	0.0847011	-0.0318898	-0.167562	0.0675565	0.0133233	0.0296297	-1.52827	0.00511229	0.00432833	0.237892	0.333854	0.476444	-0.333545	0.128154	0.00941443	0.032413	-1.48928	-0.00303712	0.00545237	0.577659	0.698385	-0.155905	0.0137965	0.0870482	0.874107	0.943315	0.0253433	0.0023045	0.00144558	0.111278	0.396853	0.40137	0.217233	0.0740816	0.0034567	0.0362044
palmitoylcholine	green	Lipid	Fatty Acid Metabolism (Acyl Choline)	-0.00754655	0.0990717	0.450758	0.135786	-0.0526633	-0.182005	0.138062	-0.00866352	-0.0814832	0.0419464	0.0317316	0.0163437	0.302335	0.0672433	7.90416e-06	3.43434e-05	4.46416	0.00288517	0.00430826	0.503246	0.60842	0.215796	0.352982	0.12756	0.00577995	0.0212496	1.67265	-0.000194126	0.00542709	0.971474	0.976381	-0.0103807	-0.260932	0.0866446	0.0026783	0.0287045	-1.54205	3.58556e-07	0.00143888	0.999801	0.999801	8.63314e-05	0.250365	0.0736078	0.000702643	0.0125048
pantothenate (Vitamin B5)	greenyellow	Cofactors and Vitamins	Pantothenate and CoA Metabolism	0.140322	0.114063	-0.0338346	0.0237209	-0.0579689	-0.00278501	0.671493	0.0552238	0.0725137	0.0638858	0.230402	0.00614789	0.200369	0.0678669	0.00324223	0.00855708	2.06767	0.0169398	0.00434821	0.000105751	0.000385429	3.41406	-0.552962	0.128742	1.95269e-05	0.000183789	-3.73568	0.0160979	0.00547742	0.00338452	0.0105899	1.97511	-0.187463	0.0874481	0.032346	0.149651	-0.824921	-0.0031759	0.00145222	0.0290263	0.207608	-0.682755	-0.0302691	0.0747995	0.685825	0.827146
paraxanthine	yellow	Xenobiotics	Xanthine Metabolism	0.0505416	-0.0350236	0.0181361	0.102548	0.00854711	-0.0410334	-0.00552351	0.691009	-0.0263688	0.0773555	-0.0531911	-0.0464346	-0.0979054	0.0712209	0.169604	0.256468	-0.590966	-0.0116469	0.0045631	0.0108763	0.0239423	-1.62083	-0.853754	0.135105	4.28637e-10	1.64036e-08	-7.78506	-0.00553844	0.00574812	0.335566	0.465674	-0.331918	0.0680499	0.0917699	0.458583	0.686753	0.163199	0.00258857	0.00152399	0.0897799	0.361286	0.442149	-0.0572453	0.0784788	0.46594	0.672875
pentadecanoate (15:0)	blue	Lipid	Long Chain Saturated Fatty Acid	0.812502	0.123916	0.077699	0.275079	-0.0919825	0.0577283	0.070689	-0.0283812	-0.181478	-0.0311347	-0.0702946	-0.0946426	0.458837	0.0687378	4.51446e-11	4.08353e-10	9.38896	0.00837969	0.00440401	0.05742	0.0985051	1.00654	-0.463275	0.130395	0.000402549	0.00245728	-2.60955	0.00984726	0.0055477	0.0762617	0.146487	0.8342	0.031282	0.0885702	0.724037	0.853822	0.0686326	0.00187001	0.00147086	0.203953	0.51901	0.284824	0.0232842	0.0757626	0.758668	0.868525
perfluorooctanesulfonate (PFOS)	blue	Xenobiotics	Chemical	0.131209	0.0049716	-0.0913253	-0.0140163	0.0481071	0.152262	-0.071234	-0.000426593	0.0397519	0.188518	0.134533	-0.0351908	-0.366921	0.0680839	9.22502e-08	5.21528e-07	-6.28272	0.0283514	0.00436212	1.38938e-10	1.48649e-09	8.82784	-0.144031	0.129154	0.265093	0.422704	-0.373964	-0.00224962	0.00549493	0.682353	0.780392	-0.107687	-0.245053	0.0877277	0.00533685	0.0460693	-1.33659	0.00053727	0.00145687	0.712382	0.879653	0.0556888	0.114352	0.074941	0.127417	0.316575
perfluorooctanoate (PFOA)	blue	Xenobiotics	Chemical	0.151273	0.00290896	-0.0212754	0.0713345	0.0185317	0.0920954	0.00385923	0.0304771	-0.0349401	-0.00630886	0.00862513	-0.0252286	0.0874827	0.071006	0.21828	0.308069	0.511351	0.00919709	0.00454933	0.0435347	0.0779082	1.10842	-0.401642	0.134697	0.00294927	0.0127588	-1.89419	-0.00875988	0.00573077	0.126752	0.219382	-0.658799	-0.0635751	0.0914929	0.487335	0.703854	-0.152518	0.00207285	0.00151939	0.172855	0.477753	0.320796	0.0838915	0.0782128	0.28376	0.511931
phenol sulfate	turquoise	Amino Acid	Tyrosine Metabolism	-0.00865247	0.100853	0.0170164	0.012331	0.124287	0.0701099	-0.0427813	0.180941	0.185848	0.236119	0.245856	-0.0716284	-0.0680005	0.0702349	0.333233	0.432291	-0.364224	0.00674422	0.00449993	0.134322	0.207854	0.682242	-0.181006	0.133235	0.174659	0.310887	-0.507398	0.00791285	0.00566854	0.163111	0.262613	0.580683	0.230877	0.0904993	0.0109153	0.0738825	1.13146	-0.00326154	0.00150289	0.0302765	0.210081	-0.677614	-0.264836	0.0768687	0.000599092	0.0119219
phenylacetate	purple	Amino Acid	Phenylalanine Metabolism	-0.0310011	-0.110665	-0.107031	-0.00211753	-0.173335	-0.00755547	0.0776224	0.104986	0.102648	0.786734	0.236239	0.00301242	0.0839923	0.0677695	0.215554	0.305087	0.515576	0.0284864	0.00434197	9.41751e-11	1.02972e-09	8.98728	0.213369	0.128558	0.0973494	0.201778	0.695126	-0.0200903	0.00546956	0.00025497	0.00120235	-2.91997	-0.24072	0.0873226	0.00596741	0.0490709	-1.30918	0.00150229	0.00145014	0.300521	0.607023	0.216795	0.0800269	0.0746479	0.284006	0.511931
phenylacetylcarnitine	purple	Peptide	Acetylated Peptides	0.0191414	0.0823088	-0.166155	-0.0354905	-0.0885929	0.0686157	0.106775	0.096219	0.230029	0.691134	0.240137	-0.0269942	-0.0445883	0.0677548	0.510667	0.608059	-0.216055	0.028711	0.00434103	6.70274e-11	7.49351e-10	9.12531	-0.0406068	0.12853	0.752133	0.839924	-0.0757599	0.00735834	0.00546837	0.178793	0.281486	0.550543	-0.0861117	0.0873037	0.32425	0.580268	-0.236371	0.00108665	0.00144982	0.453767	0.735032	0.133694	-0.0409465	0.0746699	0.583587	0.754116
phenylacetylglutamate	purple	Peptide	Acetylated Peptides	0.104853	0.0193605	-0.0869419	0.0172665	-0.170019	-0.0497081	0.0548641	0.0856575	0.0665752	0.695779	0.430093	-0.0537095	0.112853	0.0667311	0.0911814	0.156965	0.804198	0.0376498	0.00427544	7.46003e-18	3.22728e-16	15.4912	-0.327548	0.126588	0.00983596	0.033402	-1.47623	-0.00239785	0.00538575	0.656276	0.762844	-0.117564	0.104486	0.0859846	0.224647	0.475583	0.322773	0.00280032	0.00142792	0.0501987	0.269806	0.568948	0.0502102	0.0735343	0.494916	0.695721
phenylacetylglutamine	purple	Peptide	Acetylated Peptides	0.0583243	-0.0155455	-0.112261	0.000142372	-0.180835	-0.00833775	0.064025	0.125884	0.0709992	0.863563	0.418849	-0.0664208	0.0815225	0.0668575	0.223059	0.313479	0.503791	0.0386741	0.00428354	1.1936e-18	5.93814e-17	16.2263	0.111724	0.126828	0.378622	0.53751	0.269613	-0.006742	0.00539595	0.211851	0.323299	-0.490395	-0.0671516	0.0861474	0.43591	0.672142	-0.172539	0.0028084	0.00143062	0.0499727	0.269806	0.568948	0.0897634	0.0736283	0.223137	0.444747
phenylalanine	brown	Amino Acid	Phenylalanine Metabolism	-0.153217	0.180378	-0.0590455	-0.0932758	0.0526235	0.108362	0.0593125	0.129122	0.762855	0.165215	0.336611	0.0416856	-0.114872	0.0692856	0.0977041	0.16618	-0.77942	0.00764879	0.00443911	0.0852524	0.138379	0.858931	-0.230038	0.131434	0.0804499	0.174972	-0.757031	0.0294322	0.00559192	1.80249e-07	1.90796e-06	5.71943	-0.106518	0.0892761	0.233158	0.487378	-0.312134	-0.00203282	0.00148258	0.170704	0.477107	-0.321384	-0.122788	0.0762515	0.107713	0.292027
phenylalanylalanine	pink	Peptide	Dipeptide	-0.0196005	-0.0048064	0.0553522	0.0780217	0.0540855	0.368005	-0.105033	-0.00367107	0.0161127	-0.064533	-0.0378795	0.0631015	0.0393445	0.0693257	0.570506	0.6647	0.177374	-0.0165805	0.00444168	0.000202161	0.000684185	-3.16483	0.256826	0.13151	0.051167	0.126331	0.898492	-0.0163794	0.00559516	0.00351111	0.0108496	-1.96459	0.111933	0.0893278	0.210536	0.462435	0.334949	-0.000376177	0.00148344	0.799879	0.924487	-0.0340994	-0.0485716	0.0763963	0.525092	0.718662
phenylalanylglycine	pink	Peptide	Dipeptide	-0.0536464	-0.0044177	0.0129992	0.0306236	0.0256279	0.186711	-0.0169374	0.107833	0.212634	0.00344254	0.116986	0.102282	0.0494524	0.0697775	0.4787	0.57841	0.237764	-0.00224163	0.00447062	0.616213	0.708823	-0.149462	-0.157711	0.132367	0.23381	0.386446	-0.412911	-0.0117971	0.00563162	0.0364916	0.0801526	-1.09608	0.135563	0.08991	0.131997	0.355509	0.44915	-0.00154517	0.00149311	0.30103	0.607023	-0.216795	-0.0308722	0.0769055	0.688207	0.828012
phenyllactate (PLA)	brown	Amino Acid	Phenylalanine Metabolism	-0.107539	0.0806004	-0.026205	-0.180503	0.183649	0.12386	-0.162455	0.100649	0.465873	0.0975905	0.347256	0.103918	-0.504028	0.0678801	2.79304e-13	3.47384e-12	-11.4592	-0.00806571	0.00434906	0.06401	0.108316	-0.965306	0.0610912	0.128768	0.635318	0.753825	0.12273	0.00556998	0.00547849	0.309592	0.435706	0.360807	-0.0966973	0.0874652	0.269241	0.532529	-0.273657	-0.000117275	0.00145251	0.935668	0.970792	-0.0128736	-0.177103	0.0745683	0.0177738	0.102819
phenylpyruvate	brown	Amino Acid	Phenylalanine Metabolism	-0.338	0.0669201	-0.101485	-0.146896	0.153547	0.0794219	-0.0860566	0.170073	0.48494	0.0664305	0.158388	0.0613226	-0.39585	0.0684046	1.01596e-08	6.8303e-08	-7.16556	-0.0113166	0.00438267	0.00998985	0.0222369	-1.65293	-0.271646	0.129763	0.0366158	0.097154	-1.01254	0.0009063	0.00552082	0.869645	0.913724	0.039185	-0.079751	0.088141	0.365828	0.622221	-0.206056	-0.000953324	0.00146373	0.515034	0.777908	-0.109072	-0.215217	0.0750283	0.00422933	0.0379116
phosphate	red	Energy	Oxidative Phosphorylation	-0.00260092	0.0609032	0.117537	0.176636	-0.156438	0.0600112	0.140383	0.0521061	0.103269	-0.00932731	0.0577976	0.0105554	0.444175	0.06935	2.51842e-10	2.08819e-09	8.68023	0.00519717	0.00444324	0.242465	0.337889	0.471226	-0.167982	0.131556	0.201998	0.348334	-0.458005	-0.0157846	0.00559712	0.00491475	0.0143829	-1.84215	0.112073	0.0893591	0.210129	0.462435	0.334949	0.000248746	0.00148396	0.866921	0.94576	0.0242188	0.00169859	0.0764417	0.982277	0.994151
phosphocholine	black	Lipid	Phospholipid Metabolism	-0.0772769	0.228699	0.209338	0.126957	-0.0868628	0.0382768	0.154418	0.0546717	0.191827	-0.0658001	-0.0653149	0.0426655	0.387379	0.0687469	2.39987e-08	1.53068e-07	6.81511	-0.0125835	0.0044046	0.00438498	0.0105388	-1.97721	0.245474	0.130412	0.0601448	0.138528	0.858463	-0.0111177	0.00554844	0.0454217	0.0953473	-1.02069	-0.134224	0.0885821	0.130089	0.355055	-0.449705	-0.00398174	0.00147105	0.00693459	0.105064	-0.978547	-0.356858	0.0747565	2.1387e-06	0.000425602
phosphoethanolamine (PE)	blue	Lipid	Phospholipid Metabolism	0.0166581	0.0664637	0.0761891	0.105456	-0.117076	0.0727421	0.0557099	0.0644943	0.0867016	0.00926262	-0.0312567	-0.0529488	0.312958	0.0692594	7.12685e-06	3.13771e-05	4.50339	0.00479403	0.00443743	0.280295	0.376375	0.42438	0.292019	0.131384	0.0265092	0.075795	1.12036	-0.0274723	0.0055898	1.07137e-06	9.40261e-06	-5.02675	-0.0124182	0.0892424	0.889364	0.950348	-0.0221174	-0.00129326	0.00148202	0.383116	0.677087	-0.169355	-0.161963	0.0761343	0.0336868	0.152135
phytanate	blue	Xenobiotics	Food Component/Plant	0.448316	0.0324244	0.101325	0.175357	-0.032316	0.0450279	0.118077	0.0863333	0.0428861	0.0332919	-0.016285	0.00434087	0.0862835	0.0699214	0.217549	0.307473	0.512192	-0.00149058	0.00447984	0.739422	0.809379	-0.0918482	-0.644604	0.13264	1.40487e-06	1.72573e-05	-4.76303	-0.00780842	0.00564323	0.166828	0.266017	-0.575091	-0.256069	0.0900953	0.00459021	0.0419014	-1.37777	-0.00217784	0.00149618	0.145882	0.444042	-0.352576	-0.00495222	0.0770713	0.948783	0.983374
picolinate	brown	Amino Acid	Tryptophan Metabolism	0.0103062	-0.0488501	-0.0723685	-0.0288029	0.0573736	0.0998475	0.165222	0.284119	0.401477	0.206898	0.201792	0.0204858	-0.268114	0.0707729	0.000162591	0.000532164	-3.27395	-8.31757e-05	0.0045344	0.985369	0.985369	-0.00640092	-0.194751	0.134255	0.147268	0.270854	-0.567265	-0.0210497	0.00571196	0.000243354	0.00115304	-2.93816	-0.173161	0.0911926	0.05793	0.220002	-0.657574	0.00133066	0.00151441	0.379836	0.67426	0.171172	-0.0511615	0.0779899	0.512005	0.704587
pimeloylcarnitine/3-methyladipoylcarnitine (C7-DC)	turquoise	Lipid	Fatty Acid Metabolism (Acyl Carnitine, Dicarboxylate)	0.122215	-0.145651	-0.0897024	0.0414995	-0.0517127	0.0231598	0.110221	0.199737	-0.0661938	0.202672	0.401902	-0.0309643	0.0789053	0.068245	0.247929	0.344058	0.463368	0.0333024	0.00437244	7.10374e-14	1.50388e-12	11.8228	-0.3873	0.12946	0.00285673	0.0124669	-1.90424	-0.0260483	0.00550793	2.64752e-06	2.05803e-05	-4.68655	0.115	0.0879353	0.191311	0.441658	0.354914	-0.000665047	0.00146031	0.648931	0.855213	-0.0679256	0.0718556	0.0751823	0.339476	0.564847
pipecolate	brown	Amino Acid	Lysine Metabolism	-0.12682	-0.00555731	0.0701787	-0.139522	0.0620223	-0.0158647	0.0448074	-0.00353028	0.187802	-0.0934836	0.0364916	0.0895806	-0.236119	0.0696517	0.000731934	0.0021936	-2.65884	-0.0129589	0.00446257	0.00378315	0.0092944	-2.03178	0.292145	0.132128	0.0273029	0.0776182	1.11004	-0.00948922	0.00562147	0.0917808	0.170059	-0.769399	-0.117738	0.0897479	0.189924	0.43958	-0.356962	-0.00160718	0.00149042	0.281192	0.59529	-0.225271	-0.00945096	0.0767736	0.902056	0.96097
piperine	brown	Xenobiotics	Food Component/Plant	-0.0733548	0.108409	0.0203769	-0.0662456	0.0432905	0.0470835	-0.0144545	-0.0592858	0.309187	0.00937505	-0.0153991	0.126266	-0.212155	0.0680903	0.00189765	0.00527419	-2.27784	-0.00556176	0.00436253	0.202703	0.29062	-0.536675	0.378811	0.129166	0.00345233	0.0143128	1.84428	0.0262698	0.00549545	2.07028e-06	1.67474e-05	4.77605	-0.457513	0.087736	2.32677e-07	1.36184e-05	-4.86587	-0.000782037	0.001457	0.591589	0.826906	-0.0825441	-0.0366726	0.0750424	0.625189	0.786428
pregnanediol-3-glucuronide	magenta	Lipid	Progestin Steroids	0.0656439	-0.038218	-0.101301	-0.018731	0.479567	0.0151401	-0.0279491	0.11162	0.0765079	0.262946	0.195982	-0.0847859	-0.0965068	0.0725486	0.183806	0.271748	-0.565833	0.00455013	0.00464817	0.327911	0.429304	0.367235	-0.0516131	0.137624	0.707734	0.80849	-0.0923253	-0.00731854	0.00585527	0.211686	0.323299	-0.490395	0.215342	0.0934806	0.0214914	0.114353	0.941754	-0.000255414	0.0015524	0.869355	0.94576	-0.0242188	-0.0652052	0.0799353	0.414892	0.630256
pregnen-diol disulfate*	magenta	Lipid	Pregnenolone Steroids	0.00442387	-0.0154743	-0.0332667	-0.171132	0.868773	0.166821	-0.153973	-0.0276334	0.121426	-0.0541923	0.0751243	0.0192982	-0.852559	0.0642217	1.30579e-36	8.66177e-35	-34.0624	-0.0176325	0.00411467	2.03901e-05	8.70738e-05	-4.06011	0.191085	0.121828	0.117149	0.229005	0.640155	0.00190209	0.00518322	0.713735	0.800638	0.0965637	0.240643	0.0827513	0.00373413	0.0357256	1.44702	-0.00219337	0.00137422	0.110852	0.396853	-0.40137	0.03018	0.0707813	0.669939	0.819453
pregnenediol sulfate (C21H34O5S)*	magenta	Lipid	Pregnenolone Steroids	0.00699508	-0.0294376	-0.0220391	-0.128784	0.853865	0.146388	-0.0934186	0.0534012	0.0795881	-0.0626624	-0.0137589	-0.0483903	-0.884307	0.0627133	1.23455e-40	1.22838e-38	-37.9107	-0.0234506	0.00401803	7.64875e-09	6.04009e-08	-7.21896	-0.175388	0.118966	0.140788	0.261213	-0.583005	-0.00762977	0.00506148	0.132084	0.22351	-0.650703	0.260897	0.0808076	0.00129276	0.0176204	1.75398	-0.00293495	0.00134195	0.0290149	0.207608	-0.682755	-0.0419347	0.069111	0.544168	0.728147
pregnenolone sulfate	magenta	Lipid	Pregnenolone Steroids	-0.137051	-0.0129156	0.0121113	-0.134463	0.790042	0.116732	-0.112962	0.00680594	0.0967973	-0.0880237	-0.0487964	0.0130109	-0.658697	0.0648538	6.34576e-23	1.85707e-21	-20.7312	-0.0255707	0.00415516	1.17505e-09	1.07264e-08	-7.96955	0.118701	0.123027	0.334907	0.500888	0.300259	-0.00793346	0.00523423	0.129979	0.222215	-0.653226	0.334169	0.0835656	6.9317e-05	0.00164215	2.78459	-0.00131007	0.00138775	0.345431	0.652452	-0.185451	-0.0753692	0.0714378	0.291717	0.516475
proline	brown	Amino Acid	Urea cycle; Arginine and Proline Metabolism	-0.296782	0.191579	-0.0385395	-0.246753	0.14215	-0.0386193	-0.125019	0.0341539	0.611298	0.112872	0.265655	0.0557129	-0.269682	0.0695654	0.000114257	0.00039202	-3.40669	-0.00246967	0.00445704	0.579656	0.678538	-0.168426	-0.108698	0.131965	0.410351	0.567871	-0.24575	0.0271734	0.0056145	1.54922e-06	1.29535e-05	4.88761	0.049537	0.0896367	0.580658	0.76727	0.115052	0.00188084	0.00148857	0.206756	0.522758	0.281699	-0.162681	0.0764707	0.0336842	0.152135
prolylglycine	brown	Peptide	Dipeptide	-0.129892	0.198939	0.0291607	-0.0259024	0.0524427	0.0306092	0.0745267	0.101342	0.568627	0.148842	0.258497	0.022472	-0.0348095	0.0705602	0.621909	0.710447	-0.148468	0.00852351	0.00452077	0.0597234	0.101929	0.991701	-0.156128	0.133852	0.243778	0.395199	-0.403184	0.00250804	0.00569479	0.659755	0.765197	0.116227	0.0209571	0.0909185	0.817757	0.915262	0.0384544	-0.00267278	0.00150985	0.0770573	0.342233	-0.465678	-0.00481006	0.0777755	0.950701	0.984336
prolylhydroxyproline	brown	Amino Acid	Urea cycle; Arginine and Proline Metabolism	0.0089077	0.0589325	0.113381	0.0793469	-0.0296599	0.0473211	-0.0148807	-0.0176141	0.253702	0.11091	0.231693	0.0973823	0.203151	0.0703429	0.00397769	0.0102534	1.98913	0.00992069	0.00450685	0.0279931	0.0529527	1.27611	0.370564	0.133439	0.00560965	0.0209049	1.67975	0.00828227	0.00567725	0.144984	0.239633	0.620453	0.194503	0.0906385	0.0321692	0.149651	0.824921	-0.00174969	0.00150521	0.245396	0.563877	-0.248815	-0.0536614	0.0775138	0.488954	0.693034
propionylcarnitine (C3)	brown	Lipid	Fatty Acid Metabolism (also BCAA Metabolism)	-0.110713	0.259976	-0.147092	-0.166519	0.143449	0.0840232	0.0584801	0.141364	0.696824	0.322931	0.368418	0.0240464	-0.270883	0.0684306	8.18814e-05	0.000292014	-3.5346	0.0154082	0.00438433	0.000464646	0.00140952	2.85093	-0.0950739	0.129812	0.464133	0.617358	-0.209463	0.0324263	0.00552292	6.25235e-09	9.14866e-08	7.03864	-0.0311277	0.0881745	0.72416	0.853822	-0.0686326	-0.00202071	0.00146429	0.167959	0.474786	-0.323502	-0.256095	0.0749021	0.000659026	0.0123723
propionylglycine (C3)	yellow	Lipid	Fatty Acid Metabolism (also BCAA Metabolism)	-0.151195	-0.062081	0.0650461	0.131777	-0.0480449	0.00198302	0.0568513	0.177264	0.0923993	0.125663	0.0430481	0.0464131	0.180267	0.0690052	0.00915423	0.0214317	1.66894	0.00132756	0.00442114	0.764043	0.822752	0.0847312	-0.126125	0.130902	0.335571	0.500888	-0.300259	-0.0168206	0.00556929	0.00260321	0.00849242	-2.07097	-0.0654589	0.0889149	0.461819	0.687889	-0.162482	-0.00416361	0.00147658	0.00492036	0.0893384	-1.04896	-0.17366	0.0758222	0.022251	0.120324
pseudouridine	turquoise	Nucleotide	Pyrimidine Metabolism, Uracil containing	0.123863	0.0687328	-0.0589685	-0.0600948	0.0350061	0.183435	0.133864	0.0775497	0.198809	0.387881	0.843145	0.0158252	0.0521261	0.0680954	0.444199	0.545112	0.263514	0.0387141	0.00436285	4.2949e-18	2.03497e-16	15.6914	0.113666	0.129176	0.379151	0.53751	0.269613	0.0114913	0.00549586	0.0368406	0.0806233	1.09354	-0.00571249	0.0877425	0.948106	0.974379	-0.0112722	-2.89427e-05	0.00145711	0.984157	0.990128	-0.00430865	0.0474969	0.0750407	0.526942	0.720202
pyridoxal	greenyellow	Cofactors and Vitamins	Vitamin B6 Metabolism	0.0205104	0.0831106	0.1036	0.0621256	0.0159037	0.153833	0.636701	0.0976507	0.110805	0.0197248	0.115169	0.0114718	-0.0385277	0.0699003	0.581658	0.67611	-0.169983	0.00136288	0.00447849	0.760963	0.821129	0.0855885	-0.374703	0.1326	0.00482921	0.0186968	-1.72823	-0.00239509	0.00564153	0.671278	0.771272	-0.112792	-0.276352	0.0900682	0.00222312	0.0254254	-1.59473	-0.0054678	0.00149573	0.000272734	0.0312027	-1.50581	-0.154667	0.0768608	0.0445112	0.175748
pyridoxate	greenyellow	Cofactors and Vitamins	Vitamin B6 Metabolism	-0.0151462	0.0577697	-0.0104492	0.00233558	-0.0880685	0.0168155	0.72247	0.168157	0.113673	0.177111	0.283798	-0.0209674	0.0581149	0.0674706	0.389302	0.488161	0.311437	0.0154495	0.00432282	0.000371942	0.00117487	2.93001	-0.603529	0.127991	2.8288e-06	3.27285e-05	-4.48507	0.00323689	0.00544544	0.552391	0.677837	0.168875	-0.26707	0.0869375	0.00219589	0.025406	-1.59506	-0.00469097	0.00144374	0.00120399	0.0460758	-1.33653	-0.117456	0.0742582	0.114094	0.298495
pyroglutamine*	turquoise	Amino Acid	Glutamate Metabolism	-0.0202274	-0.151261	-0.142583	-0.19619	0.149729	0.176392	-0.0179782	0.0970121	-0.00467929	0.143352	0.374199	0.034413	-0.782958	0.0623179	2.87016e-33	1.58656e-31	-30.7995	0.0124818	0.00399269	0.00183277	0.00488903	2.31078	0.39576	0.118216	0.000851321	0.00456236	2.34081	-0.0247045	0.00502956	1.08673e-06	9.40261e-06	-5.02675	0.0483232	0.080298	0.547473	0.751578	0.124026	0.001794	0.00133348	0.178881	0.48393	0.315218	0.0746016	0.0686416	0.277429	0.503726
pyrraline	turquoise	Xenobiotics	Food Component/Plant	-0.128501	0.154389	0.0564307	-0.0528368	-0.00149147	-0.0985372	0.0913274	0.230976	0.226639	0.140668	0.211965	-0.0385934	-0.0131587	0.0691812	0.849194	0.896973	-0.0472209	0.0097428	0.00443242	0.0282191	0.053178	1.27427	-0.23014	0.131236	0.0798621	0.174668	-0.757787	0.00624751	0.00558349	0.263496	0.382184	0.417728	-0.125521	0.0891417	0.159472	0.405819	-0.391668	-0.000801265	0.00148035	0.588468	0.824684	-0.0837124	-0.0846429	0.076199	0.266971	0.492321
pyruvate	brown	Carbohydrate	Glycolysis, Gluconeogenesis, and Pyruvate Metabolism	-0.0164674	0.151246	-0.167542	-0.127944	0.0688248	0.0583101	-0.141248	0.000881357	0.209065	0.00334049	0.0571585	0.0966796	-0.188545	0.0669311	0.0049625	0.0123752	-1.90745	-0.00115074	0.00428826	0.7885	0.843623	-0.0738514	4.64159e-05	0.126967	0.999708	0.999708	0.000126658	0.0270375	0.00540189	6.81595e-07	6.58434e-06	5.18149	-0.0101829	0.0862423	0.906038	0.953989	-0.0204568	0.000144745	0.0014322	0.919523	0.965183	0.0153902	-0.0614697	0.0737446	0.404775	0.620572
quinate	yellow	Xenobiotics	Food Component/Plant	0.085951	0.01256	0.0303416	0.147267	-0.082118	-0.0413463	0.13393	0.820625	0.00847256	0.0504636	0.0383994	-0.0505836	0.0502108	0.0683842	0.463006	0.563327	0.249239	0.00911278	0.00438135	0.037841	0.0687076	1.16299	-1.04838	0.129724	2.24985e-15	7.46199e-13	-12.1271	-0.0126858	0.00551917	0.0217814	0.0523489	-1.28109	0.0461448	0.0881146	0.600634	0.779087	0.108414	-8.1917e-05	0.00146329	0.95537	0.979993	-0.00877699	-0.129109	0.0752436	0.0865573	0.263369
quinolinate	turquoise	Cofactors and Vitamins	Nicotinate and Nicotinamide Metabolism	0.0210039	0.079916	-0.185519	-0.119967	0.0283804	-0.0163014	0.153414	0.108981	0.371029	0.344799	0.66397	0.0330735	0.00452075	0.0643643	0.944022	0.954575	0.0201899	0.0283455	0.0041238	1.2297e-11	1.52944e-10	9.81547	-0.153387	0.122098	0.209375	0.357338	-0.44692	0.0259905	0.00519473	6.88309e-07	6.58526e-06	5.18143	-0.416665	0.0829349	6.19847e-07	3.24604e-05	-4.48865	0.000592048	0.00137727	0.667402	0.858492	0.0662637	0.11281	0.0708379	0.111652	0.296265
retinol (Vitamin A)	black	Cofactors and Vitamins	Vitamin A Metabolism	0.0383335	0.450103	0.311948	0.038097	0.113542	0.0159614	0.235181	0.167906	0.176117	0.0992448	0.302849	-0.0998743	-0.0983914	0.0695129	0.157315	0.243813	-0.612943	0.00582701	0.00445367	0.191113	0.275591	0.559735	-0.47482	0.131865	0.000336076	0.00210519	-2.67671	-0.00695441	0.00561027	0.215479	0.32733	-0.485014	0.0620632	0.0895691	0.48856	0.703854	0.152518	-0.00302126	0.00148745	0.0425553	0.250554	-0.601099	-0.371631	0.0755263	1.04107e-06	0.000258967
ribonate	turquoise	Carbohydrate	Pentose Metabolism	0.0561798	0.18595	0.102288	0.0320921	-0.0954179	-0.00752616	0.199875	0.116631	0.160138	0.279526	0.527422	-0.00240754	0.254837	0.0670387	0.000154447	0.000507178	3.29484	0.0278228	0.00429515	1.5939e-10	1.68716e-09	8.77284	-0.0622606	0.127171	0.62456	0.750203	-0.124821	0.0105292	0.00541058	0.0519865	0.106433	0.972922	-0.103669	0.086381	0.230427	0.482683	-0.316338	0.00129158	0.0014345	0.368184	0.670665	0.173494	0.0818148	0.0738394	0.268179	0.492321
ribulonate/xylulonate/lyxonate*	greenyellow	Carbohydrate	Pentose Metabolism	-0.0445879	0.0649745	-0.0327475	-0.0823957	-0.0492109	0.0499323	0.540249	0.123738	0.271619	0.188265	0.405182	0.0750866	0.0740586	0.0701858	0.29165	0.393214	0.405371	0.0273454	0.00449678	1.8194e-09	1.61634e-08	7.79147	-0.0150837	0.133141	0.909827	0.956445	-0.01934	0.010192	0.00566457	0.0723422	0.14004	0.853748	-0.190977	0.090436	0.0350073	0.158329	-0.800441	-0.00346006	0.00150184	0.0214756	0.168254	-0.774035	-0.135749	0.0772192	0.0791211	0.250185
S-1-pyrroline-5-carboxylate	brown	Amino Acid	Glutamate Metabolism	-0.199276	0.098577	0.123598	-0.0486544	-0.00922163	-0.105541	0.14852	-0.0132097	0.285956	0.109153	0.214549	0.135907	0.109391	0.0683423	0.109838	0.182148	0.739576	0.00505349	0.00437867	0.248785	0.342855	0.46489	0.48951	0.129644	0.000170868	0.00115656	2.93683	-0.00943611	0.00551578	0.0875016	0.164272	-0.784437	-0.212294	0.0880606	0.016135	0.0944373	-1.02486	-0.00122825	0.0014624	0.401212	0.690668	-0.160731	-0.0364522	0.0753203	0.62854	0.789644
S-allylcysteine	blue	Xenobiotics	Food Component/Plant	-0.0287625	-0.0240125	0.00154899	-0.036339	0.0427963	0.0502109	0.00234969	-0.00963245	0.104723	-0.0531933	0.00709504	0.0894337	-0.201709	0.0713542	0.00481363	0.0120948	-1.9174	-0.00846395	0.00457164	0.0644668	0.108904	-0.962956	0.222579	0.135358	0.100477	0.204447	0.68942	-0.000623466	0.00575887	0.913814	0.942049	-0.0259263	-0.094084	0.0919416	0.306463	0.566786	-0.246581	-0.00270065	0.00152684	0.0772984	0.342233	-0.465678	0.0879404	0.0785915	0.263483	0.489309
S-methylcysteine	blue	Amino Acid	Methionine, Cysteine, SAM and Taurine Metabolism	0.0273763	-0.157531	0.0612187	0.0363258	-0.000453648	0.135719	-0.0336869	0.0471393	-0.0343339	-0.0544024	0.0477602	0.0922865	0.046072	0.0707393	0.515037	0.611726	0.213443	0.00494596	0.00453224	0.275466	0.372403	0.428987	0.256528	0.134191	0.0562638	0.134573	0.871041	-0.0165142	0.00570924	0.00392132	0.0119318	-1.92329	0.0743211	0.0911492	0.41509	0.662302	0.178944	-0.000728127	0.00151369	0.630623	0.851939	-0.0695916	-0.0168266	0.0779709	0.829192	0.910647
S-methylcysteine sulfoxide	blue	Amino Acid	Methionine, Cysteine, SAM and Taurine Metabolism	0.0304245	-0.168409	0.0471105	0.0833145	-0.0593286	0.0160046	0.131431	0.1417	0.030453	0.00236837	0.0687741	0.056951	0.17195	0.0696763	0.0137937	0.0303644	1.51764	0.0185287	0.00446414	3.65872e-05	0.000149198	3.82624	0.200561	0.132175	0.129549	0.24506	0.610728	-0.0196294	0.00562345	0.00050729	0.00215707	-2.66614	0.0887472	0.0897795	0.323195	0.580268	0.236371	-0.00303993	0.00149094	0.041773	0.250554	-0.601099	-0.118985	0.0766901	0.121164	0.307546
S-methylmethionine	brown	Amino Acid	Methionine, Cysteine, SAM and Taurine Metabolism	-0.145069	-0.034323	0.00262526	0.00757912	-0.0758273	-0.134339	0.161227	-0.0533676	0.269441	0.00509835	0.04393	0.196869	0.110437	0.0686164	0.107891	0.179518	0.745891	0.00298358	0.00439623	0.497539	0.602252	0.220222	0.130607	0.130164	0.31596	0.478508	0.320111	0.0120878	0.00553791	0.0293354	0.0667935	1.17527	-0.361869	0.0884139	4.67638e-05	0.00116325	-2.93433	-0.000954082	0.00146826	0.515999	0.777908	-0.109072	0.116184	0.0755254	0.124348	0.314025
salicylate	turquoise	Xenobiotics	Drug - Topical Agents	-0.0575834	-0.0249542	-0.0866593	-0.0917209	-0.0647065	0.00108714	0.122811	0.0973618	0.0473088	0.153987	0.114762	-0.0366214	-0.0732226	0.069802	0.294482	0.395458	-0.4029	0.0110906	0.0044722	0.0133395	0.0281203	1.55098	-0.233137	0.132413	0.0786618	0.173544	-0.76059	0.000546015	0.0056336	0.922812	0.944648	0.0247298	-0.144095	0.0899416	0.109515	0.328767	-0.483111	-0.000623395	0.00149363	0.676517	0.86449	-0.06324	-0.00124983	0.07694	0.987043	0.995552
sarcosine	pink	Amino Acid	Glycine, Serine and Threonine Metabolism	-0.0671518	-0.0466511	-0.0811482	0.00107818	-0.00322586	0.280972	-0.0398993	0.00848644	0.0414228	-0.0250622	0.00759785	0.034927	-0.00317889	0.0699652	0.963771	0.968639	-0.0138381	0.00329753	0.00448265	0.462169	0.570543	0.243711	0.137208	0.132723	0.301535	0.463005	0.334414	-0.0135643	0.00564677	0.0165187	0.0416105	-1.3808	0.0574128	0.0901518	0.524401	0.736975	0.132547	0.000608462	0.00149712	0.684538	0.866559	0.0622019	-0.0626046	0.0770891	0.416964	0.631475
sebacate (C10-DC)	blue	Lipid	Fatty Acid, Dicarboxylate	0.350403	0.109102	0.0468966	0.114541	-0.0733096	0.0289896	0.123979	0.203333	0.0916491	0.271978	0.292111	0.00687232	0.211543	0.0677739	0.00186288	0.00520178	2.28385	0.0218205	0.00434225	6.16249e-07	3.48391e-06	5.45793	-0.559804	0.128566	1.50231e-05	0.000146549	-3.83402	-0.0125221	0.00546991	0.0223139	0.0533711	-1.27269	-0.160411	0.0873282	0.0665863	0.238322	-0.622837	0.00375348	0.00145023	0.00981683	0.122375	0.912308	0.0611984	0.0746742	0.412715	0.628868
serine	brown	Amino Acid	Glycine, Serine and Threonine Metabolism	-0.0855776	-0.201164	0.0183753	0.119627	-0.0308654	0.0224263	-0.0416961	0.0386218	0.245012	-0.0968759	-0.242411	0.129839	0.100862	0.070295	0.151711	0.236913	0.625412	-0.0175011	0.00450378	0.000110089	0.000399775	-3.39818	-0.00392124	0.133349	0.976548	0.988423	-0.00505717	-0.0232977	0.00567338	4.4147e-05	0.000245398	-3.61013	-0.0364195	0.0905768	0.687726	0.834667	-0.0784867	-0.00135096	0.00150418	0.369371	0.670665	-0.173494	-0.150956	0.0773057	0.0511891	0.193662
sphingadienine	turquoise	Lipid	Sphingolipid Synthesis	-0.183882	0.146535	-0.0304052	0.0418253	0.0121588	0.00387052	-0.0115541	0.0138089	0.102785	0.0527137	0.0908128	0.0276416	0.172832	0.0686968	0.0120619	0.0272763	1.56421	-0.00190422	0.00440138	0.665388	0.747149	-0.126593	-0.0702281	0.130317	0.590099	0.728472	-0.137587	0.0248762	0.0055444	8.25217e-06	5.99337e-05	4.22233	0.16376	0.0885175	0.0646648	0.236549	0.626078	-0.000299271	0.00146998	0.838725	0.935402	-0.0290015	0.0255645	0.0757165	0.735725	0.852207
sphinganine	black	Lipid	Sphingolipid Synthesis	0.0514202	0.229373	-0.000758017	0.0673501	0.0162913	0.0173435	-0.077236	0.00249049	0.0486243	0.0121982	0.0630611	0.0619471	0.128625	0.0713715	0.0718778	0.128169	0.892216	-0.00105809	0.00457275	0.817068	0.861753	-0.064617	0.100874	0.135391	0.456446	0.613125	0.212451	0.0108136	0.00576027	0.0608302	0.12057	0.918761	0.205254	0.0919639	0.0258875	0.129161	0.888869	0.00169277	0.00152721	0.268008	0.58249	0.234711	0.00930821	0.0786693	0.905842	0.962941
sphinganine-1-phosphate	green	Lipid	Sphingolipid Synthesis	-0.0306607	0.0104847	0.159571	0.119986	0.0179518	0.165317	-0.072391	0.00499102	-0.00733948	-0.0124035	-0.0329684	0.0142992	0.016995	0.0680588	0.802874	0.864566	0.0632018	-0.00578777	0.00436051	0.184769	0.269963	-0.568695	0.248473	0.129107	0.054626	0.133218	0.875438	-0.0105341	0.00549291	0.0554844	0.112008	-0.950752	0.217747	0.0876954	0.0132249	0.0812321	1.09027	-0.000624322	0.00145633	0.668256	0.858492	-0.0662637	-0.0079884	0.075018	0.915222	0.966715
sphingomyelin (d17:1/14:0, d16:1/15:0)*	red	Lipid	Sphingomyelins	0.15241	0.177033	0.48342	0.744131	-0.25294	-0.0671515	0.207676	0.124631	-0.105208	-0.0250332	-0.112052	-0.0448097	0.909633	0.0603903	1.66371e-45	2.36484e-43	42.6262	0.00349791	0.00386919	0.366236	0.470956	0.327019	-0.896368	0.114559	1.54941e-14	2.60455e-12	-11.5843	-0.00789856	0.00487399	0.105494	0.192246	-0.716143	-0.12125	0.0778143	0.119569	0.339917	-0.468627	-0.00338002	0.00129224	0.00906803	0.117178	-0.931155	-0.064323	0.0665283	0.3339	0.558752
sphingomyelin (d17:1/16:0, d18:1/15:0, d16:1/17:0)*	red	Lipid	Sphingomyelins	0.173461	-0.0841409	0.266652	0.768587	-0.125532	0.0226886	0.037368	0.145894	-0.109089	0.0404701	-0.0933627	-0.0147788	0.488385	0.0681567	1.71056e-12	1.95633e-11	10.7086	-0.000913336	0.00436678	0.834378	0.871151	-0.0599068	-0.614993	0.129292	2.32111e-06	2.74941e-05	-4.56076	-0.0145999	0.00550081	0.00810333	0.0226484	-1.64496	-0.0909972	0.0878216	0.30043	0.562952	-0.249529	-0.000524473	0.00145843	0.719226	0.880345	-0.0553473	0.246503	0.074637	0.000998647	0.0155258
sphingomyelin (d17:2/16:0, d18:2/15:0)*	red	Lipid	Sphingomyelins	0.216734	0.218398	0.448736	0.802942	-0.246261	-0.0643934	0.156574	0.0939286	-0.0827687	-0.0255407	-0.108238	-0.0694562	1.02206	0.0586077	2.8886e-58	7.1854e-56	55.1435	0.00715982	0.00375498	0.0568977	0.0977776	1.00976	-0.668928	0.111178	2.66759e-09	8.04319e-08	-7.09457	0.0122465	0.00473013	0.00979286	0.0263348	1.57947	-0.153864	0.0755174	0.0419205	0.177493	-0.750819	-0.00218618	0.00125409	0.0816634	0.350238	-0.455637	-0.0177922	0.064598	0.783055	0.88138
sphingomyelin (d18:0/18:0, d19:0/17:0)*	red	Lipid	Dihydrosphingomyelins	0.194165	0.256153	0.196595	0.473052	0.0181068	-0.0101126	0.0197064	-0.0589685	0.0698565	-0.0135987	-0.0643128	-0.0372471	0.380754	0.0700977	7.33421e-08	4.24275e-07	6.37235	-0.00811688	0.00449114	0.0710761	0.118659	-0.9257	0.0363363	0.132974	0.784723	0.8649	0.0630341	0.0236274	0.00565747	3.27602e-05	0.000188419	3.72488	-0.15934	0.0903226	0.0780789	0.261864	-0.581924	0.000584567	0.00149996	0.696842	0.878781	0.0561194	0.18721	0.0769919	0.0152452	0.0913793
sphingomyelin (d18:0/20:0, d16:0/22:0)*	red	Lipid	Dihydrosphingomyelins	0.141281	0.227409	0.251962	0.541054	-0.0174846	0.000618119	0.107522	0.000463941	0.0048193	-0.0618765	-0.155102	-0.0250605	0.419054	0.0694493	2.4088e-09	1.78862e-08	7.74748	-0.0123645	0.00444959	0.00557943	0.0132179	-1.87884	-0.228075	0.131744	0.0837883	0.179171	-0.746732	0.0134914	0.00560513	0.0163028	0.0411707	1.38541	-0.313618	0.089487	0.000481748	0.00826447	-2.08278	-0.00199437	0.00148608	0.179954	0.48393	-0.315218	0.020509	0.0765478	0.788824	0.883874
sphingomyelin (d18:1/14:0, d16:1/16:0)*	red	Lipid	Sphingomyelins	0.231018	0.144103	0.384927	0.71115	-0.106825	-0.0232431	0.108204	0.113274	-0.0717627	-0.0220486	-0.0539496	-0.0358386	0.576326	0.0665644	2.47174e-17	5.13901e-16	15.2891	-0.00206363	0.00426476	0.628599	0.720571	-0.142323	-0.85827	0.126272	2.03949e-11	1.26831e-09	-8.89678	-0.00342616	0.00537229	0.523815	0.651495	-0.186089	-0.029533	0.0857698	0.730686	0.858362	-0.0663294	-0.00228409	0.00142435	0.109182	0.395042	-0.403357	0.0849962	0.0733118	0.246636	0.474666
sphingomyelin (d18:1/17:0, d17:1/18:0, d19:1/16:0)	red	Lipid	Sphingomyelins	0.170826	-0.100162	-0.00101836	0.729694	-0.178578	-0.0220606	0.0839118	0.130941	-0.111719	0.111067	-0.0892213	-0.0897136	0.514047	0.0685153	1.61031e-13	2.09363e-12	11.6791	0.0140344	0.00438975	0.00144085	0.00394943	2.40347	-0.313488	0.129972	0.0160833	0.0512913	-1.28996	-0.0015703	0.00552975	0.776501	0.848962	-0.0711116	-0.147844	0.0882836	0.0943809	0.299073	-0.524223	-6.17218e-05	0.0014661	0.96643	0.98492	-0.00659902	0.273822	0.0749205	0.000273539	0.00777632
sphingomyelin (d18:1/18:1, d18:2/18:0)	red	Lipid	Sphingomyelins	0.164527	0.0124653	0.0275601	0.61865	-0.172855	-0.0956294	-0.0337652	-0.0297017	-0.158227	-0.0150484	-0.140873	-0.0980737	0.672568	0.0660217	4.80689e-23	1.49464e-21	20.8255	0.00609173	0.00422999	0.150208	0.227831	0.642387	0.377949	0.125242	0.00262445	0.0116946	1.93201	0.0221056	0.0053285	3.69037e-05	0.000208632	3.68062	-0.0375591	0.0850706	0.658962	0.82061	-0.085863	0.00190074	0.00141274	0.178854	0.48393	0.315218	0.265482	0.0721866	0.000250498	0.00754159
sphingomyelin (d18:1/19:0, d19:1/18:0)*	red	Lipid	Sphingomyelins	0.198927	0.163413	0.183419	0.782644	-0.226678	-0.0415206	0.143743	0.0966659	-0.0460861	0.082823	-0.105187	-0.130368	0.758002	0.0644336	1.16841e-29	6.1188e-28	27.2133	0.0105483	0.00412825	0.0107917	0.0238088	1.62326	-0.41281	0.12223	0.000765998	0.00424109	-2.37252	0.0109911	0.00520033	0.0348517	0.0770609	1.11317	-0.217024	0.0830243	0.00911152	0.0656954	-1.18246	-0.000851373	0.00137876	0.537079	0.794047	-0.100154	0.0692502	0.0709819	0.329545	0.558499
sphingomyelin (d18:1/20:0, d16:1/22:0)*	red	Lipid	Sphingomyelins	0.159558	0.0463904	0.168146	0.64026	-0.113814	0.0519328	0.121865	0.111302	-0.0665589	0.00144255	-0.142284	-0.16008	0.41145	0.0687385	3.20322e-09	2.32643e-08	7.63331	0.00421078	0.00440405	0.339293	0.44188	0.354696	-0.648196	0.130396	8.09384e-07	1.15048e-05	-4.93912	0.0044397	0.00554776	0.423784	0.551743	0.258263	-0.1559	0.0885712	0.0787472	0.262052	-0.581613	-0.00405787	0.00147087	0.00592881	0.0973186	-1.0118	-0.0402112	0.0757548	0.595694	0.760868
sphingomyelin (d18:1/20:1, d18:2/20:0)*	red	Lipid	Sphingomyelins	0.0769929	-0.206659	-0.0395869	0.623343	-0.241766	-0.0883784	0.0261523	0.0489318	-0.234293	0.00950766	-0.142734	-0.111973	0.725382	0.0657072	1.55699e-26	6.45502e-25	24.1901	0.0142409	0.00420984	0.000751211	0.00221141	2.65533	0.260082	0.124646	0.0372315	0.0980345	1.00862	0.0113183	0.00530312	0.0331127	0.0738726	1.13152	-0.0786652	0.0846654	0.353092	0.612066	-0.213201	0.000612981	0.00140601	0.662971	0.858492	0.0662637	0.10561	0.0723335	0.144659	0.340274
sphingomyelin (d18:1/20:2, d18:2/20:1, d16:1/22:2)*	red	Lipid	Sphingomyelins	0.107187	-0.0513964	-0.0408022	0.583787	-0.2032	-0.1348	0.0319931	0.0409461	-0.15626	0.0711324	-0.0418432	-0.0206162	0.702135	0.0671052	3.7546e-24	1.28822e-22	21.89	0.0114407	0.00429941	0.00794138	0.0182551	1.73862	0.176354	0.127298	0.166312	0.299783	0.523192	0.0190826	0.00541595	0.0004493	0.00193708	2.71285	0.0648689	0.0864667	0.453336	0.685515	0.163983	0.00176964	0.00143593	0.218148	0.537271	0.269807	0.162107	0.0737528	0.0282265	0.138363
sphingomyelin (d18:1/21:0, d17:1/22:0, d16:1/23:0)*	red	Lipid	Sphingomyelins	0.137	0.156454	0.293894	0.678038	-0.165823	-0.0146758	0.127633	0.0786516	-0.0759696	-0.0156464	-0.143754	-0.0401876	0.572058	0.0676627	1.25176e-16	2.39519e-15	14.6207	-0.00259513	0.00433513	0.549584	0.651771	-0.185905	-0.412773	0.128355	0.00135085	0.00655656	-2.18332	-0.00441417	0.00546094	0.41914	0.548021	-0.261203	-0.193312	0.087185	0.0268753	0.131729	-0.880319	-0.00123429	0.00144785	0.394183	0.683297	-0.165391	0.0940175	0.0745104	0.207374	0.423691
sphingomyelin (d18:1/22:1, d18:2/22:0, d16:1/24:1)*	red	Lipid	Sphingomyelins	0.0832602	0.0284012	0.212466	0.583094	-0.110451	-0.0752119	0.0588649	0.0503338	-0.127582	-0.0941792	-0.154638	-0.0577275	0.569102	0.0688004	5.22732e-16	9.63183e-15	14.0163	0.00105933	0.00440802	0.810143	0.861094	0.0649496	-0.0433972	0.130513	0.739587	0.830575	-0.0806214	0.0031699	0.00555276	0.568243	0.690487	0.160845	0.0693792	0.088651	0.434079	0.672142	0.172539	-0.00390888	0.0014722	0.0080797	0.11323	-0.94604	-0.0534164	0.0758132	0.48127	0.686379
sphingomyelin (d18:1/22:2, d18:2/22:1, d16:1/24:2)*	red	Lipid	Sphingomyelins	0.128085	-0.0962085	0.0959753	0.695459	-0.197873	-0.131418	0.0541475	0.0296136	-0.157775	0.053621	-0.0471195	-0.011837	0.868379	0.0649765	4.87498e-37	3.73123e-35	34.4281	0.00641277	0.00416302	0.123841	0.192836	0.714812	0.108442	0.123259	0.379228	0.53751	0.269613	0.0137973	0.00524414	0.0086716	0.0237693	1.62398	-0.00287424	0.0837237	0.972622	0.989529	-0.00457159	0.00196439	0.00139037	0.158075	0.459895	0.337341	0.124502	0.0714903	0.0819623	0.255193
sphingomyelin (d18:1/24:1, d18:2/24:0)*	red	Lipid	Sphingomyelins	0.138072	-0.0163538	0.451909	0.720547	-0.053108	0.00884251	0.00184752	0.0175986	-0.17025	-0.0957782	-0.131565	0.0163531	0.526585	0.0673347	1.59677e-14	2.44429e-13	12.6118	-0.00440186	0.00431411	0.307865	0.407348	-0.390034	0.303606	0.127733	0.0176857	0.0551637	1.25835	-0.0306842	0.00543446	2.25209e-08	2.94846e-07	-6.5304	0.0625862	0.0867624	0.470896	0.694137	0.158555	-0.000367488	0.00144083	0.798746	0.924487	-0.0340994	0.0793413	0.0741692	0.28505	0.512884
sphingomyelin (d18:1/25:0, d19:0/24:1, d20:1/23:0, d19:1/24:0)*	red	Lipid	Sphingomyelins	0.104824	0.0646031	0.106838	0.502183	-0.0147713	0.0656235	0.135692	0.142034	0.0220851	0.0429499	-0.0702996	-0.0699722	0.132643	0.0709175	0.0617817	0.112794	0.947714	-0.000603155	0.00454367	0.894426	0.920325	-0.0360589	-0.594771	0.13453	1.11234e-05	0.000110678	-3.95594	-0.000740282	0.00572363	0.897122	0.930799	-0.0311442	-0.141945	0.091379	0.120717	0.340264	-0.468185	-0.00221688	0.0015175	0.144427	0.44217	-0.354411	0.0941313	0.0781012	0.228451	0.450117
sphingomyelin (d18:2/14:0, d18:1/14:1)*	red	Lipid	Sphingomyelins	0.177866	0.216099	0.492744	0.730519	-0.254598	-0.0874619	0.122649	0.0501124	-0.155803	-0.0939275	-0.107596	-0.0322901	1.17496	0.0562108	2.80667e-78	2.79263e-75	74.554	-0.000566402	0.00360141	0.875068	0.903781	-0.0439366	-0.593005	0.106631	3.61208e-08	8.16823e-07	-6.08787	0.019258	0.00453667	2.43317e-05	0.000144107	3.84131	-0.0397087	0.0724289	0.583672	0.76921	-0.113955	-0.00097987	0.0012028	0.415504	0.706712	-0.150758	-0.0446783	0.0619394	0.470914	0.67776
sphingomyelin (d18:2/16:0, d18:1/16:1)*	red	Lipid	Sphingomyelins	0.194403	-0.047549	0.277699	0.659094	-0.0707353	-0.0410055	-0.156659	-0.0103492	-0.228685	-0.117513	-0.130743	-0.00729813	0.65671	0.0667149	1.06652e-21	2.94774e-20	19.5305	-0.00445021	0.0042744	0.298118	0.397092	-0.401109	0.376549	0.126557	0.00301168	0.0129165	1.88886	0.00313001	0.00538444	0.561192	0.685978	0.16369	0.103917	0.0859637	0.227067	0.47921	0.319474	0.00270221	0.00142757	0.0587231	0.285707	0.544079	0.199095	0.0732113	0.00667583	0.0501488
sphingomyelin (d18:2/18:1)*	red	Lipid	Sphingomyelins	0.151435	-0.0541802	0.0134989	0.567707	-0.144941	-0.0940163	-0.116141	0.0504316	-0.202828	0.0492867	-0.0984675	-0.0575842	0.560277	0.0685263	1.09354e-15	1.81345e-14	13.7415	0.00576269	0.00439046	0.189698	0.274745	0.56107	0.19893	0.129993	0.126322	0.240785	0.61837	0.0125666	0.00553064	0.0233309	0.0551408	1.25853	0.156923	0.0882978	0.0759021	0.260934	0.58347	0.00391052	0.00146633	0.00780529	0.112555	0.948637	0.30188	0.0748026	5.94784e-05	0.00311479
sphingomyelin (d18:2/21:0, d16:2/23:0)*	red	Lipid	Sphingomyelins	0.148385	0.131823	0.234595	0.788178	-0.323245	-0.125812	0.0823024	0.0636744	-0.136316	0.019187	-0.133912	-0.11869	1.0767	0.0584294	7.87649e-64	3.91855e-61	60.4069	0.0107875	0.00374356	0.00405842	0.0098491	2.0066	-0.142622	0.11084	0.198543	0.344164	-0.463235	0.0173109	0.00471574	0.000257178	0.00120704	2.91828	-0.118746	0.0752877	0.115125	0.333337	-0.477117	0.000164459	0.00125028	0.895382	0.955907	0.0195845	0.0558741	0.0643752	0.385676	0.610257
sphingomyelin (d18:2/23:0, d18:1/23:1, d17:1/24:1)*	red	Lipid	Sphingomyelins	0.124255	0.102945	0.371572	0.754859	-0.187516	-0.0427746	0.0851298	0.0504013	-0.155199	-0.0455165	-0.166087	-0.00340378	0.739307	0.0662768	5.06785e-27	2.19239e-25	24.6591	-0.00329963	0.00424634	0.437349	0.543952	-0.264439	0.00598178	0.125726	0.962064	0.984351	0.00685	-0.0154549	0.00534909	0.00396194	0.0119822	-1.92146	-0.139292	0.0853993	0.103255	0.315149	-0.501484	0.000311943	0.0014182	0.825958	0.935402	0.0290015	0.0950644	0.0729796	0.193068	0.404426
sphingomyelin (d18:2/23:1)*	red	Lipid	Sphingomyelins	0.180894	0.0655283	0.205155	0.725548	-0.225902	-0.1467	0.0576193	0.0311985	-0.138094	0.0368749	-0.0664085	-0.0419166	0.966201	0.0625079	1.47842e-47	2.45172e-45	44.6105	0.00863411	0.00400487	0.0313778	0.0580315	1.23634	-0.0866096	0.118577	0.465346	0.617358	-0.209463	0.0111558	0.00504491	0.0272867	0.0627027	1.20271	-0.0798841	0.080543	0.321575	0.578602	-0.23762	0.00188179	0.00133755	0.159833	0.461152	0.336156	0.0456968	0.0688817	0.507253	0.701282
sphingomyelin (d18:2/24:1, d18:1/24:2)*	red	Lipid	Sphingomyelins	0.137115	-0.115653	0.291369	0.68953	-0.121555	-0.0825477	-0.0130978	-0.0114051	-0.224865	-0.0746024	-0.110646	0.0268921	0.745198	0.0641627	5.31529e-29	2.64436e-27	26.5777	0.00383179	0.00411088	0.351552	0.455461	0.341549	0.623849	0.121716	3.69444e-07	5.92899e-06	5.22702	-0.015709	0.00517846	0.0024924	0.0081577	-2.08843	0.0762502	0.0826751	0.356647	0.61685	0.20982	0.00146118	0.00137296	0.287523	0.597392	0.22374	0.0577525	0.0706955	0.414209	0.630181
sphingomyelin (d18:2/24:2)*	red	Lipid	Sphingomyelins	0.0454734	-0.177861	0.114295	0.54327	-0.163433	-0.0827987	-0.0276148	-0.0121021	-0.171829	-0.00469101	-0.067241	0.0601079	0.739028	0.0661313	4.1534e-27	1.87847e-25	24.7262	0.00304827	0.00423701	0.472073	0.579892	0.236653	0.618319	0.12545	9.99001e-07	1.31757e-05	4.88023	0.0057113	0.00533734	0.284901	0.40788	0.389468	0.0449807	0.0852117	0.597731	0.777441	0.109333	0.00238848	0.00141508	0.091812	0.366879	0.435477	0.0807367	0.0728399	0.268005	0.492321
sphingosine	black	Lipid	Sphingosines	-0.104923	0.180996	0.0253755	0.0677648	-0.0020779	0.106874	-0.0837872	-0.0054918	0.0986967	0.102255	0.0625967	0.048975	0.0730491	0.0685138	0.286645	0.389103	0.409936	-0.000499958	0.00438966	0.909349	0.931825	-0.0306656	0.0164296	0.12997	0.899437	0.949035	0.0227177	0.0183494	0.00552963	0.000944819	0.00365796	2.43676	0.259621	0.0882816	0.00336431	0.033813	1.47092	-0.00139126	0.00146607	0.34291	0.652452	-0.185451	0.0313962	0.0755121	0.677681	0.824319
sphingosine 1-phosphate	green	Lipid	Sphingosines	-0.000532268	-0.0224088	0.180616	0.190576	0.0310257	0.222459	-0.0890867	0.0395096	-0.0606103	-0.0235336	-0.0751062	-0.0158046	-0.0136809	0.0656673	0.835017	0.886661	-0.0522423	-0.00810908	0.00420728	0.0542719	0.0939139	-1.02727	0.219879	0.12457	0.0779135	0.172275	0.763777	-0.018201	0.00529989	0.000623712	0.00258581	-2.5874	0.293712	0.0846138	0.000544873	0.00918896	2.03673	-0.00044146	0.00140515	0.753469	0.904447	-0.0436168	0.00172255	0.0723824	0.981019	0.994151
stachydrine	turquoise	Xenobiotics	Food Component/Plant	-0.115219	0.0466169	-0.0237915	-0.0969605	0.0117654	-0.0514713	0.253518	0.0732759	0.143416	0.0648119	0.219064	0.0870487	-0.0874476	0.0684967	0.202077	0.290979	-0.536139	0.0116775	0.00438857	0.00794417	0.0182551	1.73862	0.24966	0.129937	0.0550248	0.133745	0.873722	0.0101595	0.00552825	0.0664577	0.130425	0.884639	-0.0854121	0.0882597	0.333458	0.591428	-0.228098	-0.00433772	0.0014657	0.00316919	0.0732681	-1.13509	-0.111771	0.0754013	0.138629	0.33382
stearate (18:0)	blue	Lipid	Long Chain Saturated Fatty Acid	0.834309	0.153972	0.131356	0.176489	0.0213744	0.064054	-0.0142588	-0.0676683	-0.148353	-0.058013	-0.122194	-0.0676666	0.207571	0.0713822	0.00373586	0.00970543	2.01299	0.00170747	0.00457344	0.708987	0.783246	0.106102	0.0116723	0.135411	0.931329	0.962494	0.0166018	0.00194857	0.00576113	0.735277	0.816301	0.0881496	-0.0614847	0.0919777	0.504017	0.720541	-0.142341	0.00208925	0.00152744	0.171742	0.477327	0.321184	0.00261177	0.0786817	0.973528	0.994151
stearidonate (18:4n3)	blue	Lipid	Long Chain Polyunsaturated Fatty Acid (n3 and n6)	0.717872	0.112806	0.132017	0.180406	-0.118314	0.0425621	0.11328	-0.112333	-0.21365	-0.128793	-0.10709	-0.0823736	0.439146	0.0684608	2.36991e-10	1.98156e-09	8.70299	0.00761305	0.00438626	0.0829956	0.135157	0.869163	-0.243089	0.129869	0.0615857	0.141193	-0.850186	0.00988259	0.00552535	0.0740452	0.142781	0.845329	-0.054873	0.0882133	0.53408	0.744272	-0.128269	-0.000335863	0.00146493	0.818716	0.932063	-0.0305549	-0.0431665	0.0754467	0.567378	0.743796
stearoyl ethanolamide	blue	Lipid	Endocannabinoid	0.819389	0.150266	0.139706	0.275491	-0.0535548	0.0334875	-0.0244688	-0.124824	-0.218158	-0.107634	-0.110582	-0.0867375	0.351126	0.0704846	7.67459e-07	3.83729e-06	5.41597	0.00634707	0.00451593	0.160251	0.239774	0.620197	-0.117965	0.133708	0.377893	0.53751	-0.269613	0.0100104	0.00568869	0.0788252	0.150829	0.821515	0.137288	0.090821	0.131008	0.355119	0.449626	0.00144516	0.00150824	0.33825	0.650047	0.187055	0.104146	0.0776081	0.179982	0.389308
stearoyl sphingomyelin (d18:1/18:0)	red	Lipid	Sphingomyelins	0.16113	-0.103477	-0.0652155	0.653996	-0.147444	-0.0435698	0.0236137	0.00808832	-0.112999	0.0758026	-0.0865769	-0.11501	0.524664	0.068478	5.11249e-14	7.16468e-13	12.1448	0.0114465	0.00438736	0.00924505	0.0208356	1.68119	0.172125	0.129902	0.185521	0.327875	0.484291	0.0168338	0.00552674	0.00239335	0.00789568	2.10261	-0.123928	0.0882355	0.160539	0.406974	-0.390433	0.00110273	0.0014653	0.451927	0.733552	0.134569	0.288038	0.0748146	0.000127199	0.00550275
stearoyl-arachidonoyl-glycerol (18:0/20:4) [1]*	black	Lipid	Diacylglycerol	0.190159	0.506798	0.328673	0.109388	-0.0387063	-0.0227185	-0.0778612	-0.0293352	0.0735391	-0.00927411	0.0113433	-0.0305921	0.243884	0.0713004	0.00065554	0.00198256	2.70277	0.00155944	0.0045682	0.732912	0.803136	0.0952107	0.0109642	0.135256	0.935412	0.964888	0.0155231	0.000708599	0.00575453	0.902028	0.933941	0.0296803	0.142752	0.0918723	0.12061	0.340264	0.468185	0.000738135	0.00152569	0.628653	0.851939	0.0695916	0.0422964	0.0785778	0.590533	0.759147
stearoylcarnitine (C18)	blue	Lipid	Fatty Acid Metabolism (Acyl Carnitine, Long Chain Saturated)	0.381468	0.0875065	0.140619	0.165169	0.040531	0.196437	-0.000591709	0.0397376	-0.0699058	0.0335503	0.00876956	-0.0151184	-0.335648	0.0682388	1.05028e-06	5.14791e-06	-5.28837	0.0108219	0.00437204	0.0135125	0.0284247	1.5463	-0.273071	0.129448	0.0352003	0.093899	-1.02734	-0.0243491	0.00550743	1.1123e-05	7.63265e-05	-4.11732	-0.0267706	0.0879273	0.760852	0.877228	-0.0568875	-0.0017116	0.00146018	0.241461	0.557433	-0.253807	0.215862	0.0748423	0.00402553	0.0379116
suberate (C8-DC)	turquoise	Lipid	Fatty Acid, Dicarboxylate	0.0905077	0.137113	0.036278	-0.0470929	-0.0252216	-0.0260972	0.00362241	0.153882	0.267834	0.258013	0.395502	0.0696163	-0.0199557	0.0688385	0.771971	0.840384	-0.0755221	0.0155334	0.00441046	0.000451754	0.00138733	2.85782	-0.210185	0.130586	0.107875	0.21385	-0.669891	0.00103463	0.00555583	0.852314	0.902419	0.0445918	-0.0547351	0.0887	0.537351	0.746737	-0.126832	0.00144269	0.00147301	0.327661	0.64083	0.193257	-0.00911722	0.0758772	0.904387	0.962423
suberoylcarnitine (C8-DC)	blue	Lipid	Fatty Acid Metabolism (Acyl Carnitine, Dicarboxylate)	0.488998	-0.0358519	-0.10034	0.0371038	-0.0350797	-0.0209939	0.0294548	0.0426874	-0.101945	0.178313	0.370509	-0.0439454	0.0597941	0.0680695	0.379966	0.478565	0.320059	0.0272526	0.0043612	6.60197e-10	6.31631e-09	8.19954	-0.213801	0.129127	0.0981513	0.201778	-0.695126	-0.0125353	0.00549377	0.0227578	0.0541723	-1.26622	0.0733528	0.0877092	0.403217	0.654366	0.184179	0.00465943	0.00145656	0.00143173	0.0513273	1.28965	0.288607	0.0743578	0.000112141	0.00507181
succinate	blue	Energy	TCA Cycle	0.127592	-0.0625421	0.136806	0.108025	-0.0990137	0.160134	0.0678612	-0.0892379	-0.107266	0.0397326	0.0995488	0.00412947	0.241755	0.0714324	0.000746848	0.00223157	2.65139	0.00169402	0.00457666	0.711369	0.784714	0.105288	0.330499	0.135506	0.0149368	0.048411	1.31506	-0.0147506	0.00576519	0.0106871	0.0284324	-1.54619	-0.113427	0.0920424	0.218172	0.470041	-0.327864	0.00253318	0.00152852	0.0978415	0.379502	0.420786	0.282781	0.0781222	0.000312795	0.00864531
succinimide	pink	Xenobiotics	Chemical	0.0457868	-0.215521	-0.100363	-0.0452837	0.134273	0.769602	-0.00704382	-0.0137107	0.0330551	0.0741004	0.0871389	-0.0552738	-0.530557	0.069851	8.26268e-14	1.12621e-12	-11.9484	-0.000650009	0.00447534	0.884555	0.91111	-0.0404294	0.0360661	0.132506	0.785549	0.8649	0.0630341	-0.0166384	0.00563756	0.00325292	0.0102751	-1.98821	-0.11965	0.0900047	0.184089	0.433023	-0.363489	-0.00307942	0.00149468	0.0396854	0.247767	-0.605957	-0.131816	0.0768578	0.0867082	0.263369
succinylcarnitine (C4)	turquoise	Energy	TCA Cycle	-0.332276	0.091888	-0.0947396	-0.176746	0.024965	-0.0417979	0.0926876	0.0619248	0.278861	0.280239	0.488738	-0.00718361	-0.200217	0.0695274	0.0040832	0.0104711	-1.98001	0.0165728	0.0044546	0.000212318	0.000708913	3.14941	0.432081	0.131892	0.00109653	0.00551036	2.25882	0.0246474	0.00561143	1.26641e-05	8.51407e-05	4.06986	-0.165229	0.0895877	0.0654923	0.237068	-0.625127	-0.000437453	0.00148775	0.768804	0.910667	-0.0406406	0.136834	0.0764897	0.0739932	0.237494
sucrose	turquoise	Carbohydrate	Disaccharides and Oligosaccharides	-0.242409	0.0751096	0.055234	-0.0766525	-0.146138	-0.0491651	0.0743046	0.0841852	-0.065701	0.139784	0.30658	0.0416068	0.0990423	0.0708839	0.162713	0.249076	0.603669	0.0115065	0.00454151	0.0114719	0.0247656	1.60615	0.159803	0.134466	0.235004	0.387134	0.412139	-0.00524192	0.00572091	0.35979	0.489727	-0.310046	0.0397328	0.0913356	0.663661	0.822622	0.0847995	0.00353805	0.00151678	0.0199072	0.168254	0.774035	0.0685764	0.0780961	0.380143	0.606318
sulfate of piperine metabolite C16H19NO3 (2)*	brown	Xenobiotics	Food Component/Plant	-0.0773869	0.0876867	0.0782045	-0.0400336	0.0841097	0.0290937	0.00367541	0.0529325	0.286569	0.0478942	0.110648	0.11428	-0.268346	0.0688947	0.000106091	0.000369093	-3.43286	-0.00400482	0.00441406	0.364518	0.469813	-0.328075	0.367152	0.130692	0.00508178	0.0193593	1.71311	0.012012	0.00556037	0.031036	0.0698661	1.15573	-0.263273	0.0887724	0.00310642	0.0318648	-1.49669	-0.00039071	0.00147422	0.791053	0.920582	-0.0359376	0.0298774	0.0759328	0.694072	0.83205
sulfate of piperine metabolite C16H19NO3 (3)*	brown	Xenobiotics	Food Component/Plant	-0.0722951	0.0802897	-0.00538283	-0.0543278	0.0968424	0.0964735	0.0180822	0.0390437	0.31634	0.057189	0.109263	0.107901	-0.313527	0.0688612	6.07899e-06	2.71238e-05	-4.56665	-0.0020775	0.00441192	0.637847	0.725255	-0.13951	0.315395	0.130629	0.0159748	0.0511091	1.2915	0.0180773	0.00555766	0.00118943	0.00438328	2.3582	-0.331187	0.0887293	0.00020247	0.00373069	-2.42821	-0.00122937	0.0014735	0.404341	0.693655	-0.158857	0.00621564	0.0759026	0.934754	0.978003
sulfate of piperine metabolite C18H21NO3 (1)*	brown	Xenobiotics	Food Component/Plant	-0.037411	0.0696133	0.0877841	-0.0225184	0.109774	0.0685077	-0.0805371	0.039654	0.183346	-0.0427213	-0.0177024	0.0764611	-0.276488	0.0691984	7.02698e-05	0.000253328	-3.59632	-0.0101718	0.00443352	0.022022	0.043476	-1.36175	0.704961	0.131268	1.02077e-07	1.9532e-06	5.70925	0.00404253	0.00558488	0.469371	0.594178	0.226083	-0.011536	0.0891638	0.897088	0.950589	-0.0220074	0.000264349	0.00148071	0.858352	0.943744	0.025146	-0.0372692	0.0762636	0.625191	0.786428
sulfate of piperine metabolite C18H21NO3 (3)*	brown	Xenobiotics	Food Component/Plant	-0.0252796	0.09303	0.0995904	0.00986787	0.111145	0.0865115	-0.0399726	0.0441204	0.206741	-0.0152901	0.00287273	0.0669147	-0.269391	0.0701402	0.000131998	0.000442216	-3.35437	-0.00751752	0.00449386	0.0947353	0.151303	-0.820153	0.45875	0.133055	0.00059356	0.00339421	2.46926	0.00603721	0.00566089	0.286519	0.409606	0.387633	-0.0335611	0.0903773	0.710476	0.844592	-0.0733528	-0.00103463	0.00150087	0.490794	0.763032	-0.117457	-0.0444467	0.0772973	0.565441	0.743215
sulfate*	turquoise	Xenobiotics	Chemical	0.0212933	0.114745	0.0800787	0.0764582	0.00487721	0.00231235	0.239934	0.243246	0.458773	0.35149	0.600585	0.017853	0.257539	0.0659589	0.000102075	0.000358884	3.44505	0.0298963	0.00422597	3.19122e-12	4.35414e-11	10.3611	-0.114669	0.125123	0.359697	0.519738	-0.284216	0.00904323	0.00532343	0.0897391	0.167211	0.776736	-0.0776153	0.0849897	0.361385	0.621532	-0.206536	-0.000944577	0.0014114	0.503522	0.769725	-0.113664	-0.0966976	0.0726263	0.18341	0.393016
tartronate (hydroxymalonate)	greenyellow	Xenobiotics	Food Component/Plant	0.029731	-0.0102607	0.155722	0.145042	-0.176792	0.0135198	0.809916	0.0258558	-0.0658538	-0.00607855	0.000592774	0.0896915	0.398445	0.068222	7.47115e-09	5.12675e-08	7.29016	0.0114213	0.00437096	0.00913795	0.0206908	1.68422	0.0241176	0.129416	0.85221	0.918688	0.036832	-0.0138338	0.00550607	0.0121776	0.0317191	-1.49868	-0.461112	0.0879056	1.97945e-07	1.23097e-05	-4.90975	-0.004313	0.00145982	0.00322055	0.0732681	-1.13509	0.0100331	0.0751975	0.893891	0.956368
taurine	yellow	Amino Acid	Methionine, Cysteine, SAM and Taurine Metabolism	0.0745988	-0.0487746	0.111917	0.218543	-0.14167	0.0524604	0.173054	0.220334	0.0306544	0.0903908	0.114225	0.00383424	0.414511	0.0691162	2.99207e-09	2.18905e-08	7.65974	0.0101422	0.00442825	0.0222516	0.0437557	1.35897	-0.156358	0.131112	0.233388	0.386391	-0.412973	-0.0210301	0.00557825	0.000174801	0.000861023	-3.06499	-0.0796807	0.0890579	0.371203	0.626079	-0.203371	-0.00188509	0.00147896	0.202806	0.518744	-0.285047	0.0182691	0.0761814	0.810537	0.898157
taurochenodeoxycholate	brown	Lipid	Primary Bile Acid Metabolism	-0.0260196	0.0708653	0.0382335	-0.0672724	-0.0316866	-0.000308884	0.0840622	0.0368186	0.287384	-0.0483917	0.111732	0.327561	0.0934158	0.0710963	0.189232	0.277708	0.556412	-0.000346403	0.00455512	0.9394	0.950868	-0.0218798	0.148998	0.134869	0.269583	0.428491	0.368059	0.00262885	0.00573806	0.64697	0.759121	0.119689	-0.279459	0.0916093	0.00235685	0.026349	-1.57924	-0.00101253	0.00152133	0.505879	0.770494	-0.113231	-0.0714313	0.0783274	0.362056	0.586719
taurocholate	brown	Lipid	Primary Bile Acid Metabolism	-0.0781296	0.0878713	-0.0243532	-0.109936	-0.0456466	0.0329258	0.123089	0.0045285	0.262586	0.0182072	0.138608	0.29498	0.0689309	0.0707628	0.330285	0.429586	0.36695	0.0061277	0.00453375	0.17688	0.259964	0.585087	0.224427	0.134236	0.0949247	0.197594	0.704226	0.0119108	0.00571114	0.0373256	0.0812513	1.09017	-0.392017	0.0911795	1.91601e-05	0.000595758	-3.22493	-0.00168474	0.00151419	0.266187	0.58249	-0.234711	-0.0749147	0.0779556	0.336836	0.561394
taurocholenate sulfate*	magenta	Lipid	Secondary Bile Acid Metabolism	0.0858411	-0.0135943	-0.112363	0.0134443	0.305646	0.175868	-0.0457948	-0.120994	0.174417	-0.0668876	0.0718832	0.00186267	-0.129075	0.0720878	0.0737338	0.130776	-0.883473	-0.0081149	0.00461864	0.0792885	0.129757	-0.88687	0.456152	0.136749	0.000888694	0.00467858	2.32989	0.00463802	0.00581808	0.425578	0.552807	0.257426	0.0996989	0.0928868	0.283432	0.545482	0.263219	-0.000502855	0.00154254	0.744513	0.899211	-0.0461382	-0.00999942	0.0794587	0.899886	0.959685
taurodeoxycholate	brown	Lipid	Secondary Bile Acid Metabolism	-0.0720802	0.111816	-0.0178496	-0.0503401	-0.0573618	-0.0276616	0.101306	0.1102	0.281347	0.230584	0.144779	0.115458	0.176653	0.0703394	0.012213	0.0274931	1.56078	0.00582623	0.00450662	0.196435	0.282039	0.549691	0.0127814	0.133433	0.923711	0.958386	0.0184594	0.00520695	0.00567697	0.359301	0.489727	0.310046	-0.295685	0.090634	0.00114981	0.016519	-1.78202	-0.000885504	0.00150513	0.556475	0.798979	-0.0974645	-0.0881036	0.0774719	0.255769	0.484328
taurolithocholate 3-sulfate	purple	Lipid	Secondary Bile Acid Metabolism	0.0686829	-0.0384256	-0.123204	0.0359961	0.084674	0.123339	0.0633966	0.114648	0.181844	0.320239	0.126914	-0.0623673	-0.0343329	0.0713069	0.630302	0.719209	-0.143145	0.0105316	0.00456861	0.0214008	0.0424179	1.37245	0.0471387	0.135268	0.727566	0.823581	0.0842935	-0.0151664	0.00575506	0.00856256	0.0236004	-1.62708	-0.156554	0.0918807	0.0887777	0.286798	-0.542424	-0.000580639	0.00152583	0.703643	0.879653	-0.0556888	0.117699	0.0784924	0.134127	0.326411
tetradecadienoate (14:2)*	blue	Lipid	Long Chain Polyunsaturated Fatty Acid (n3 and n6)	0.822659	-0.0380277	0.0198895	0.222171	-0.0659239	0.130336	-0.0419852	-0.119481	-0.294866	-0.0810805	-0.122392	-0.0767807	0.319834	0.0707724	7.10859e-06	3.13771e-05	4.50339	0.00605093	0.00453437	0.18242	0.266923	0.573614	0.0843025	0.134254	0.530221	0.673781	0.171481	0.00261011	0.00571192	0.64782	0.759224	0.11963	-0.00237034	0.0911919	0.979269	0.990403	-0.00418795	0.00238417	0.0015144	0.115791	0.401436	0.396383	0.134317	0.07787	0.0849213	0.2616
tetradecanedioate (C14)	blue	Lipid	Fatty Acid, Dicarboxylate	0.658453	0.0849395	0.117634	0.19107	-0.00182919	0.101901	0.0996681	0.04718	-0.0506589	0.092349	0.0863956	0.0228961	0.202809	0.0683277	0.00308174	0.00819875	2.08625	0.0120163	0.00437773	0.00618428	0.0144445	1.8403	-0.592724	0.129617	5.54268e-06	5.99453e-05	-4.22225	-0.0121805	0.00551461	0.0274626	0.0629614	-1.20093	-0.090361	0.0880418	0.305029	0.566239	-0.247	0.0036143	0.00146208	0.0136346	0.147461	0.831324	0.120374	0.0751987	0.109814	0.295311
theobromine	yellow	Xenobiotics	Xanthine Metabolism	0.0300418	-0.0159035	0.00984679	0.0682661	-0.0315079	0.0710815	0.119158	0.258414	-0.0772943	0.0339222	0.0145639	-0.0200618	0.0443577	0.0690256	0.520644	0.61745	0.209398	0.000402666	0.00442245	0.927474	0.94167	0.0261011	-0.912897	0.130941	6.38317e-12	4.53661e-10	-9.34327	0.00583656	0.00557094	0.295091	0.420652	0.376077	-0.221044	0.0889411	0.0131407	0.0812321	-1.09027	-0.00258638	0.00147702	0.0803009	0.346655	-0.460103	0.0605286	0.0760551	0.426346	0.641776
theophylline	yellow	Xenobiotics	Xanthine Metabolism	0.105581	0.0357453	0.0290036	0.119956	0.00538797	-0.0615385	0.0114823	0.580718	-0.0326688	0.102522	-0.0370051	-0.0836461	0.00787819	0.0681898	0.90805	0.935311	0.0290441	-0.0138647	0.0043689	0.00156156	0.00426855	-2.36972	-0.997349	0.129355	3.59268e-14	5.10673e-12	-11.2919	0.00774972	0.00550348	0.159461	0.25799	0.588396	-0.27783	0.0878642	0.00162364	0.0201174	-1.69643	0.00410416	0.00145913	0.00502809	0.0893384	1.04896	0.0584992	0.0751354	0.436448	0.649126
thioproline	pink	Xenobiotics	Chemical	-0.0406895	0.040425	-0.0503291	0.018376	0.0992267	0.503522	-0.10193	-0.0124487	0.186302	0.10428	0.143384	-0.106411	-0.193641	0.0707781	0.00635394	0.0154576	-1.81086	-0.00160904	0.00453474	0.722811	0.794692	-0.099801	-0.0833895	0.134265	0.534717	0.676872	-0.169493	0.00450713	0.00571238	0.430331	0.556217	0.254755	0.123555	0.0911993	0.175858	0.429412	0.367126	0.000352838	0.00151452	0.815842	0.929854	0.0315852	-0.151385	0.0778385	0.0521294	0.194278
threonate	greenyellow	Cofactors and Vitamins	Ascorbate and Aldarate Metabolism	0.0487081	0.0108794	0.0924102	0.0801472	-0.159782	-0.0936908	0.860161	0.078373	0.0145069	0.0536931	0.144225	0.0149391	0.269116	0.0665589	5.76177e-05	0.000211064	3.67559	0.0186102	0.00426441	1.43752e-05	6.30104e-05	4.20059	-0.56819	0.126261	7.76091e-06	7.96093e-05	-4.09904	-0.00458222	0.00537185	0.393903	0.524676	-0.280109	-0.332913	0.0857628	0.000111923	0.00244246	-2.61217	-0.0048853	0.00142424	0.000633082	0.0376036	-1.42477	-0.0191192	0.0733622	0.794455	0.888235
threonine	brown	Amino Acid	Glycine, Serine and Threonine Metabolism	-0.189321	-0.0801057	0.0886033	-0.0353533	0.0125562	0.0278645	-0.125771	0.0409493	0.459297	-0.0379278	-0.0368649	0.103924	-0.0111847	0.0702314	0.873507	0.910779	-0.040587	-0.0129996	0.0044997	0.0039653	0.00964663	-2.01562	0.342478	0.133228	0.0103249	0.0345901	1.46105	-0.00810159	0.00566825	0.153296	0.250049	-0.601975	-0.0104193	0.0904948	0.908365	0.953989	-0.0204568	0.00101532	0.00150282	0.499477	0.766944	0.115236	-0.0477734	0.0773954	0.53723	0.726801
thymol sulfate	grey	Xenobiotics	Food Component/Plant	-0.0337258	-0.0226768	0.0693772	0.0143191	0.0109634	0.0571753	0.0886249	0.032096	0.0748957	-0.0578296	-0.000260877	0.20793	-0.0062579	0.0705519	0.929342	0.947434	-0.023451	-0.00384465	0.00452024	0.395269	0.500373	-0.300706	0.203803	0.133836	0.128194	0.243888	0.61281	-0.00643299	0.00569412	0.258903	0.376621	-0.424095	-0.253236	0.0909078	0.00546407	0.0464679	-1.33285	-0.0027997	0.00150968	0.064022	0.304794	-0.515994	0.0259764	0.0777613	0.738424	0.854339
thyroxine	blue	Amino Acid	Tyrosine Metabolism	0.115501	-0.0904931	-0.0245955	0.206953	-0.0585872	0.0211888	0.0283248	0.0766283	-0.1063	-0.033101	-0.0562254	0.0211822	0.352609	0.0700662	5.93753e-07	3.01421e-06	5.52083	0.00777396	0.00448912	0.0836925	0.136069	0.866242	-0.00685058	0.132915	0.958907	0.982608	-0.00761982	0.00115079	0.00565492	0.838792	0.895108	0.0481243	0.0486368	0.090282	0.590224	0.773745	0.111402	-0.000350838	0.00149928	0.81504	0.929854	-0.0315852	0.0891599	0.0771691	0.248266	0.476882
tiglyl carnitine (C5)	brown	Amino Acid	Leucine, Isoleucine and Valine Metabolism	0.16177	0.143789	0.0184526	-0.0755717	0.108347	0.0413993	0.179722	0.153774	0.461068	0.270765	0.403277	-0.0190839	-0.297725	0.0694199	2.00808e-05	8.05663e-05	-4.09385	0.0136519	0.00444771	0.0022145	0.00579851	2.23668	-0.307305	0.131688	0.0198558	0.0598684	-1.2228	-0.00356692	0.00560276	0.524536	0.651578	-0.186034	-0.185032	0.0894492	0.0388952	0.171242	-0.766389	-0.00153615	0.00148545	0.301376	0.607023	-0.216795	-0.124182	0.0763971	0.104439	0.28617
trans-urocanate	grey	Amino Acid	Histidine Metabolism	-0.0743683	0.0173386	-0.039267	0.0308454	0.0390662	0.145455	0.0182985	-0.00750307	-0.00265892	-0.0377296	-0.0723094	-0.434388	-0.127532	0.0707	0.0716176	0.127935	-0.893012	0.00101654	0.00452973	0.822489	0.864741	0.0631138	-0.0313821	0.134117	0.81505	0.887281	-0.0519389	-0.00220281	0.00570607	0.699561	0.792783	-0.100846	0.100408	0.0910986	0.270697	0.532529	0.273657	-0.00215224	0.00151285	0.155216	0.457851	-0.339276	-0.0117108	0.0779287	0.880583	0.947222
tricosanoyl sphingomyelin (d18:1/23:0)*	red	Lipid	Sphingomyelins	0.17517	0.181219	0.384854	0.789443	-0.169199	0.0448422	0.0995103	0.0600252	-0.103829	-0.0243686	-0.184479	-0.0548742	0.713179	0.0666831	4.24254e-25	1.62359e-23	22.7895	-0.00982023	0.00427237	0.0217784	0.0430805	-1.36572	-0.348037	0.126497	0.00606439	0.0221028	-1.65555	-0.0034796	0.00538187	0.518108	0.645203	-0.190304	-0.21578	0.0859227	0.0122166	0.0797281	-1.09839	-0.000699594	0.00142689	0.624057	0.850598	-0.0702757	0.0251462	0.0734969	0.732333	0.850853
trigonelline (N'-methylnicotinate)	yellow	Cofactors and Vitamins	Nicotinate and Nicotinamide Metabolism	0.0684962	-0.0287909	-0.00923479	0.099648	-0.075054	-0.0291091	0.146136	0.790643	-0.0123762	0.106885	0.115255	-0.0273855	0.00715355	0.0687246	0.917123	0.942846	0.0255593	0.0154245	0.00440317	0.000484539	0.00146096	2.83536	-0.867444	0.13037	5.1857e-11	2.48558e-09	-8.60457	-0.0175989	0.00554664	0.00156485	0.00551182	-2.25871	0.0278646	0.0885533	0.753095	0.871314	0.0598255	0.00123251	0.00147058	0.402209	0.691188	0.160404	-0.0733947	0.0757095	0.332616	0.558752
trimethylamine N-oxide	turquoise	Lipid	Phospholipid Metabolism	0.0435433	0.0931953	-0.0894382	-0.0536049	-0.0480952	-0.0807573	0.0588127	0.1548	0.203442	0.461005	0.45772	-0.126919	0.0525468	0.0677312	0.43808	0.542022	0.265983	0.0321143	0.00433952	3.32979e-13	5.34378e-12	11.2722	-0.212034	0.128485	0.099267	0.20253	-0.69351	0.0178767	0.00546647	0.00111881	0.00416935	2.37993	0.202635	0.0872733	0.0204823	0.111138	0.954136	0.000641152	0.00144932	0.658328	0.858492	0.0662637	0.12324	0.0745346	0.0986163	0.277969
tryptophan	brown	Amino Acid	Tryptophan Metabolism	-0.242607	0.0738889	0.110876	-0.0348433	0.133806	0.169079	0.0763464	0.0655293	0.546158	-0.121952	-0.0589787	0.0596056	-0.3204	0.0698522	5.19438e-06	2.37083e-05	-4.6251	-0.0223804	0.00447541	6.97069e-07	3.85324e-06	-5.41417	-0.158388	0.132509	0.23231	0.385891	-0.413535	-0.000237081	0.00563765	0.966466	0.973314	-0.0117471	-0.184203	0.0900063	0.0410163	0.175701	-0.755226	-0.00317121	0.00149471	0.034165	0.226628	-0.644687	-0.172397	0.0767622	0.0249757	0.128761
tryptophan betaine	blue	Amino Acid	Tryptophan Metabolism	0.054788	-0.0476379	0.00209008	-0.0269766	0.0567509	0.0978809	0.0640363	0.130549	-0.0259792	-0.0784189	-0.0219387	-0.00110516	-0.0905567	0.0687292	0.188006	0.276807	-0.557823	0.0016748	0.00440346	0.703792	0.779881	0.107972	-0.947656	0.130378	8.39621e-13	9.28247e-11	-10.0323	-0.0035049	0.00554702	0.527657	0.653821	-0.184541	-0.0132629	0.0885593	0.880988	0.944594	-0.024755	-0.00442739	0.00147068	0.00268762	0.0703733	-1.15259	-0.123133	0.0756367	0.103915	0.28617
tyramine O-sulfate	turquoise	Amino Acid	Tyrosine Metabolism	-0.100905	0.0872047	0.0577255	-0.0613447	-0.0129892	-0.0398664	0.00732416	-0.178612	0.196198	0.241957	0.239455	0.080723	-0.0264231	0.0717651	0.712826	0.792471	-0.101016	-0.00160138	0.00459797	0.727718	0.798764	-0.0975818	0.438227	0.136137	0.00133632	0.00654522	2.18408	-0.00105311	0.00579203	0.855768	0.903916	-0.0438719	-0.0690252	0.092471	0.455606	0.685956	-0.163704	0.00279432	0.00153564	0.0691723	0.315718	0.500701	0.022377	0.0791	0.777328	0.876686
tyrosine	brown	Amino Acid	Tyrosine Metabolism	-0.124566	0.109489	-0.0418789	-0.06797	-0.00238814	0.106244	0.103105	0.0763665	0.709745	0.0563242	0.160328	0.120167	0.0259003	0.0707732	0.714486	0.793431	0.100491	-0.00255591	0.00453442	0.573132	0.674073	-0.171293	-0.0980855	0.134256	0.465238	0.617358	-0.209463	0.0275562	0.00571198	1.67184e-06	1.38623e-05	4.85816	-0.274581	0.091193	0.00268294	0.0287045	-1.54205	-0.000825314	0.00151441	0.585919	0.82227	-0.0849857	-0.0629762	0.0779798	0.419555	0.634434
uracil	turquoise	Nucleotide	Pyrimidine Metabolism, Uracil containing	0.0109937	-0.00286956	-0.0916161	-0.0409245	0.159136	0.192722	0.0665069	-0.0195137	0.130953	0.0553891	0.194739	0.0144983	-0.358486	0.0702717	4.17963e-07	2.20039e-06	-5.6575	0.00237159	0.00450229	0.598507	0.693265	0.159101	0.124963	0.133304	0.348811	0.512229	0.290536	0.00880031	0.0056715	0.121122	0.212926	0.67177	-0.0117343	0.0905467	0.896919	0.950589	-0.0220074	-0.00303632	0.00150368	0.0437815	0.250656	-0.600922	-0.0359736	0.0774476	0.642419	0.802016
urate	turquoise	Nucleotide	Purine Metabolism, (Hypo)Xanthine/Inosine containing	0.0934256	0.183438	-0.10885	-0.129031	0.289239	0.134318	0.0151605	0.100403	0.339754	0.177632	0.494925	-0.00688186	-0.486108	0.0679568	1.86302e-12	2.08281e-11	-10.6813	0.0127666	0.00435398	0.00345862	0.00864654	2.06316	0.238502	0.128913	0.0646542	0.147887	0.830069	0.0413342	0.00548468	1.26564e-13	5.72416e-12	11.2423	-0.0327124	0.087564	0.70881	0.843619	-0.0738535	-0.000420076	0.00145415	0.772744	0.910996	-0.0404836	-0.0189071	0.0749032	0.800779	0.893246
urea	brown	Amino Acid	Urea cycle; Arginine and Proline Metabolism	0.044051	0.113548	-0.0606259	-0.0211082	-0.0544798	0.0265559	0.249592	0.136796	0.460759	0.386159	0.585027	-0.0214572	-0.100795	0.0658528	0.126246	0.204252	-0.689833	0.0369208	0.00421917	1.17032e-17	4.84793e-16	15.3144	-0.206849	0.124922	0.0981341	0.201778	-0.695126	0.00803392	0.00531487	0.131018	0.222922	0.651846	-0.184003	0.0848529	0.0304046	0.144919	-0.838876	-0.00280868	0.00140913	0.0465654	0.257403	-0.589386	-0.126937	0.0724529	0.080145	0.251559
uridine	blue	Nucleotide	Pyrimidine Metabolism, Uracil containing	0.195768	-0.0255756	0.0182432	0.0814743	0.110873	0.150941	0.0637791	-0.0446558	-0.160647	-0.0514809	-0.0727008	-0.0579879	-0.0869957	0.0699061	0.21368	0.303297	-0.518132	-0.0151142	0.00447886	0.000773641	0.00227072	-2.64384	-0.291162	0.132611	0.0283961	0.080496	-1.09423	0.00476085	0.005642	0.399011	0.53077	0.275093	-0.062041	0.0900757	0.491163	0.70419	-0.15231	-0.00260257	0.00149586	0.0822555	0.350998	-0.454695	0.00226023	0.0770546	0.976606	0.994151
valerate (5:0)	brown	Lipid	Short Chain Fatty Acid	-0.0147734	0.0354399	-0.0704272	-0.0610488	-0.0227581	0.0805258	-0.0647005	0.0133996	0.147943	0.106829	0.0208584	0.0423295	-0.0695933	0.0694153	0.316363	0.414732	-0.382233	0.00629014	0.00444742	0.157638	0.236933	0.625374	0.0076213	0.13168	0.95386	0.979454	0.00901601	0.0116794	0.00560238	0.0374001	0.0812513	1.09017	-0.168736	0.0894432	0.0595749	0.222011	-0.653625	0.00061474	0.00148536	0.679078	0.86449	0.06324	-0.0801005	0.0764631	0.295142	0.519763
valine	brown	Amino Acid	Leucine, Isoleucine and Valine Metabolism	-0.10341	0.323031	-0.0702935	-0.166733	0.208235	0.0464965	-0.00831609	-0.0285798	0.745839	0.0629509	0.110456	-0.0211962	-0.341932	0.0673172	4.67768e-07	2.41155e-06	-5.6177	-0.00449574	0.00431299	0.297543	0.396857	-0.401366	-0.0144631	0.1277	0.909853	0.956445	-0.01934	0.0404	0.00543305	2.58902e-13	1.03043e-11	10.987	-0.0273055	0.0867398	0.752994	0.871314	-0.0598255	-0.00180037	0.00144046	0.211705	0.527195	-0.278028	-0.211869	0.0738352	0.00421596	0.0379116
valylleucine	pink	Peptide	Dipeptide	0.00606443	0.0148542	0.0436196	0.0826638	0.0796768	0.427086	-0.000271437	0.0616133	0.161832	-0.005553	0.0676448	0.0103748	-0.115	0.0702229	0.101874	0.172096	-0.764229	-0.0101215	0.00449916	0.0247329	0.0472345	-1.32574	-0.0221765	0.133212	0.867823	0.927657	-0.0326125	-0.00846185	0.00566756	0.135809	0.228646	-0.640836	0.122278	0.0904838	0.176944	0.429412	0.367126	-0.00315658	0.00150264	0.0359691	0.233944	-0.630888	-0.131041	0.0772699	0.0902841	0.268157
[truncated: 242 more rows]
[truncated: 76 more columns]

## Sheet: S3  SPRIOMICS WGCNA and Associa
Supplementary Table 3: SPIROMICS WGCNA and Association results
[truncated: 788 more rows]
[truncated: 76 more columns]

## Sheet: S4 COPDGene-SPIROMICS Module Pr
Supplementary Table S4*: COPDGene-SPIROMICS preservation statistics
* Statistics reported are p-values for 1-sided Fisher’s test.
[truncated: 13 more rows]

## Sheet: S5 COPDGene module associations
Supplementary Table S5: COPDGene module associations with phenotypes and covariates
[truncated: 13 more rows]
[truncated: 61 more columns]

[truncated: 1 more sheets: S6 SPIROMICS module association]
